# Supplementary material for: Chlorido[1-diphenyl­phosphanyl-3-(phenyl­sulfan­yl)propane-κ2 P,S](η5-penta­methyl­cyclo­penta­dien­yl)iridium(III) chloride monohydrate
Source: Acta Crystallogr Sect E Struct Rep Online. 2012 May 31;68(Pt 6):m858. doi: 10.1107/S1600536812021964 (PMC3379193; doi:10.1107/S1600536812021964)
Supplement: Supplementary file 1 [file e-68-0m858-sup1.cif]

##############################################################################
#                                                                            #
# This CIF contains the data in a paper accepted for publication in          #
# Acta Crystallographica Section E. It conforms to the requirements of       #
# Notes for Authors for Acta Crystallographica Section E, and has been       #
# peer reviewed under the auspices of the IUCr Commission on Journals.       #
#                                                                            #
# Full details of the Crystallographic Information File format               #
# are given in the paper "The Crystallographic Information File (CIF):       #
# a New Standard Archive File for Crystallography" by S. R. Hall, F. H.      #
# Allen and I. D. Brown [Acta Cryst. (1991), A47, 655-685].                  #
#                                                                            #
# The current version of the core CIF dictionary is obtainable from          #
# ftp://ftp.iucr.org/pub/cif_core.dic.                                       #
#                                                                            #
# Software is freely available for graphical display of the structure(s)     #
# in this CIF. For information consult the CIF software page                 #
# http://www.iucr.org/resources/cif/software.                                #
#                                                                            #
# This file may be used for bona fide research purposes within the           #
# scientific community so long as proper attribution is given to the journal # 
# article from which it was obtained.                                        #
#                                                                            #
##############################################################################
data_I
_audit_creation_method     SHELXL-97
_chemical_name_systematic
;
Chlorido[1-diphenylphosphanyl-3-(phenylsulfanyl)propane-
\k^2^<i>P</i>,<i>S</i>](\h^5^-pentamethylcyclopentadienyl)iridium(III)
chloride monohydrate
;
_chemical_name_common     ?
_chemical_formula_moiety     'C31 H36 Cl Ir P S +, Cl -, H2 O'
_chemical_formula_sum     'C31 H38 Cl2 Ir O P S'
_chemical_formula_iupac     '[Ir (C10 H15) Cl (C21 H21 P S)] Cl, H2 O'
_chemical_formula_weight     752.74
_chemical_melting_point     ?
_symmetry_cell_setting     monoclinic
_symmetry_space_group_name_H-M     'P 21/n'
_symmetry_space_group_name_Hall     '-P 2yn'
loop_
    _symmetry_equiv_pos_as_xyz
    'x, y, z'
    '-x+1/2, y+1/2, -z+1/2'
    '-x, -y, -z'
    'x-1/2, -y-1/2, z-1/2'
_cell_length_a     11.0720(3)
_cell_length_b     8.9617(2)
_cell_length_c     30.6266(7)
_cell_angle_alpha     90.00
_cell_angle_beta     100.000(2)
_cell_angle_gamma     90.00
_cell_volume     2992.72(13)
_cell_formula_units_Z     4
_cell_measurement_reflns_used     14059
_cell_measurement_theta_min     2.9362
_cell_measurement_theta_max     28.1151
_cell_measurement_temperature     100
_exptl_crystal_description     'block'
_exptl_crystal_colour     'yellow'
_exptl_crystal_size_max     0.25
_exptl_crystal_size_mid     0.2
_exptl_crystal_size_min     0.2
_exptl_crystal_density_diffrn     1.671
_exptl_crystal_density_meas     ?
_exptl_crystal_density_method     'not measured'
_exptl_crystal_F_000     1496
_exptl_absorpt_coefficient_mu     4.786
_exptl_absorpt_correction_type     multi-scan
_exptl_absorpt_process_details
;
(CrysAlis PRO; Oxford Diffraction, 2006)
;
_exptl_absorpt_correction_T_min     0.63833
_exptl_absorpt_correction_T_max     1.00000
_exptl_special_details     ?
_diffrn_ambient_temperature     100
_diffrn_radiation_type     MoK\a
_diffrn_radiation_wavelength     0.71073
_diffrn_radiation_source     'fine-focus sealed tube'
_diffrn_radiation_monochromator     graphite
_diffrn_measurement_device_type     'Oxford Diffraction Gemini S'
_diffrn_measurement_method     '\w scans'
_diffrn_detector_area_resol_mean     ?
_diffrn_reflns_number     27405
_diffrn_reflns_av_R_equivalents     0.0468
_diffrn_reflns_av_sigmaI/netI     0.0345
_diffrn_reflns_theta_min     2.94
_diffrn_reflns_theta_max     25.50
_diffrn_reflns_theta_full     25.50
_diffrn_measured_fraction_theta_max     0.989
_diffrn_measured_fraction_theta_full     0.989
_diffrn_reflns_limit_h_min     -13
_diffrn_reflns_limit_h_max     13
_diffrn_reflns_limit_k_min     -10
_diffrn_reflns_limit_k_max     10
_diffrn_reflns_limit_l_min     -35
_diffrn_reflns_limit_l_max     37
_diffrn_standards_number     2
_diffrn_standards_interval_count     50
_diffrn_standards_interval_time     10
_diffrn_standards_decay_%     0
_refine_special_details
;
Refinement of <i>F</i>^2^ against ALL reflections. The weighted <i>R</i>-factor
<i>wR</i> and goodness of fit <i>S</i> are based on <i>F</i>^2^, conventional
<i>R</i>-factors <i>R</i> are based on <i>F</i>, with <i>F</i> set to zero for
negative <i>F</i>^2^. The threshold expression of <i>F</i>^2^ >
\s(<i>F</i>^2^) is used only for calculating <i>R</i>-factors(gt) <i>etc</i>.
and is not relevant to the choice of reflections for refinement.
<i>R</i>-factors based on <i>F</i>^2^ are statistically about twice as large
as those based on <i>F</i>, and <i>R</i>- factors based on ALL data will be
even larger.
;
_reflns_number_total     5513
_reflns_number_gt     5098
_reflns_threshold_expression     I>2sigma(I)
_refine_ls_structure_factor_coef     Fsqd
_refine_ls_matrix_type     full
_refine_ls_R_factor_all     0.0458
_refine_ls_R_factor_gt     0.0411
_refine_ls_wR_factor_gt     0.0870
_refine_ls_wR_factor_ref     0.0883
_refine_ls_goodness_of_fit_ref     1.247
_refine_ls_restrained_S_all     1.230
_refine_ls_number_reflns     5513
_refine_ls_number_parameters     337
_refine_ls_number_restraints     147
_refine_ls_hydrogen_treatment     mixed
_refine_ls_weighting_scheme     calc
_refine_ls_weighting_details
        'calc w=1/[\s^2^(Fo^2^)+(0.0000P)^2^+29.4455P] where P=(Fo^2^+2Fc^2^)/3'
_atom_sites_solution_hydrogens     geom
_atom_sites_solution_primary     direct
_atom_sites_solution_secondary     difmap
_refine_ls_shift/su_max     0.001
_refine_ls_shift/su_mean     0.000
_refine_diff_density_max     1.683
_refine_diff_density_min     -1.503
_refine_ls_extinction_method     none
_refine_ls_extinction_coef     ?
loop_
    _atom_type_symbol
    _atom_type_description
    _atom_type_scat_dispersion_real
    _atom_type_scat_dispersion_imag
    _atom_type_scat_source
    'C' 'C' 0.0033 0.0016
                         'International Tables Vol C Tables 4.2.6.8 and 6.1.1.4'
    'P' 'P' 0.1023 0.0942
                         'International Tables Vol C Tables 4.2.6.8 and 6.1.1.4'
    'S' 'S' 0.1246 0.1234
                         'International Tables Vol C Tables 4.2.6.8 and 6.1.1.4'
    'Cl' 'Cl' 0.1484 0.1585
                         'International Tables Vol C Tables 4.2.6.8 and 6.1.1.4'
    'Ir' 'Ir' -1.4442 7.9887
                         'International Tables Vol C Tables 4.2.6.8 and 6.1.1.4'
    'H' 'H' 0.0000 0.0000
                         'International Tables Vol C Tables 4.2.6.8 and 6.1.1.4'
    'O' 'O' 0.0106 0.0060
                         'International Tables Vol C Tables 4.2.6.8 and 6.1.1.4'
_computing_data_collection
;
CrysAlis PRO (Oxford Diffraction, 2006)
;
_computing_cell_refinement
;
CrysAlis PRO (Oxford Diffraction, 2006)
;
_computing_data_reduction
;
CrysAlis PRO (Oxford Diffraction, 2006)
;
_computing_structure_solution     'SHELXS97 (Sheldrick, 2008)'
_computing_structure_refinement     'SHELXL97 (Sheldrick, 2008)'
_computing_molecular_graphics     'DIAMOND (Brandenburg, 2001)'
_computing_publication_material     'SHELXL97 (Sheldrick, 2008)'
loop_
    _atom_site_type_symbol
    _atom_site_label
    _atom_site_fract_x
    _atom_site_fract_y
    _atom_site_fract_z
    _atom_site_U_iso_or_equiv
    _atom_site_adp_type
    _atom_site_calc_flag
    _atom_site_refinement_flags
    _atom_site_occupancy
    _atom_site_symmetry_multiplicity
    _atom_site_disorder_assembly
    _atom_site_disorder_group
    C C1 0.4071(6) 0.1087(7) 0.1078(2) 0.0180(13) Uani d U 1 1 . .
    C C2 0.5278(6) 0.1774(8) 0.1208(2) 0.0196(13) Uani d U 1 1 . .
    C C3 0.5326(6) 0.3021(7) 0.0928(2) 0.0183(13) Uani d U 1 1 . .
    C C4 0.4139(6) 0.3191(7) 0.0648(2) 0.0175(13) Uani d U 1 1 . .
    C C5 0.3395(6) 0.1940(7) 0.0729(2) 0.0192(13) Uani d U 1 1 . .
    C C6 0.3704(6) -0.0502(7) 0.1281(2) 0.0191(8) Uani d U 1 1 . .
    H H6A 0.4355 -0.0819 0.1512 0.029 Uiso calc PR 0.50 1 . .
    H H6B 0.3577 -0.1239 0.1051 0.029 Uiso calc PR 0.50 1 . .
    H H6C 0.2964 -0.0382 0.1401 0.029 Uiso calc PR 0.50 1 . .
    H H6D 0.2909 -0.0808 0.1131 0.029 Uiso calc PR 0.50 1 . .
    H H6E 0.3687 -0.0388 0.1592 0.029 Uiso calc PR 0.50 1 . .
    H H6F 0.4300 -0.1245 0.1241 0.029 Uiso calc PR 0.50 1 . .
    C C7 0.6279(6) 0.1159(7) 0.1545(2) 0.0191(8) Uani d U 1 1 . .
    H H7A 0.6561 0.0236 0.1440 0.029 Uiso calc R 1 1 . .
    H H7B 0.5977 0.0986 0.1816 0.029 Uiso calc R 1 1 . .
    H H7C 0.6945 0.1859 0.1598 0.029 Uiso calc R 1 1 . .
    C C8 0.6406(6) 0.3992(8) 0.0898(3) 0.0263(16) Uani d U 1 1 . .
    H H8A 0.7006 0.3884 0.1163 0.039 Uiso calc R 1 1 . .
    H H8B 0.6146 0.5014 0.0867 0.039 Uiso calc R 1 1 . .
    H H8C 0.6758 0.3702 0.0646 0.039 Uiso calc R 1 1 . .
    C C9 0.3851(6) 0.4222(7) 0.0260(2) 0.0191(8) Uani d U 1 1 . .
    H H9A 0.4098 0.3770 0.0005 0.029 Uiso calc R 1 1 . .
    H H9B 0.4284 0.5144 0.0327 0.029 Uiso calc R 1 1 . .
    H H9C 0.2985 0.4413 0.0199 0.029 Uiso calc R 1 1 . .
    C C10 0.2196(6) 0.1528(8) 0.0457(2) 0.0249(15) Uani d U 1 1 . .
    H H10A 0.2331 0.1003 0.0197 0.037 Uiso calc R 1 1 . .
    H H10B 0.1729 0.2416 0.0371 0.037 Uiso calc R 1 1 . .
    H H10C 0.1752 0.0900 0.0628 0.037 Uiso calc R 1 1 . .
    C C11 0.6084(6) 0.5606(7) 0.1848(2) 0.0197(14) Uani d . 1 1 . .
    C C12 0.6887(6) 0.6611(8) 0.1706(2) 0.0238(15) Uani d . 1 1 . .
    H H12 0.6604 0.7311 0.1488 0.029 Uiso calc R 1 1 . .
    C C13 0.8121(6) 0.6555(9) 0.1895(2) 0.0273(16) Uani d . 1 1 . .
    H H13 0.8668 0.7219 0.1801 0.033 Uiso calc R 1 1 . .
    C C14 0.8542(6) 0.5532(8) 0.2220(2) 0.0253(16) Uani d . 1 1 . .
    H H14 0.9367 0.5517 0.2348 0.030 Uiso calc R 1 1 . .
    C C15 0.7734(7) 0.4523(8) 0.2356(2) 0.0275(17) Uani d . 1 1 . .
    H H15 0.8021 0.3819 0.2572 0.033 Uiso calc R 1 1 . .
    C C16 0.6500(6) 0.4559(8) 0.2171(2) 0.0247(16) Uani d . 1 1 . .
    H H16 0.5957 0.3886 0.2263 0.030 Uiso calc R 1 1 . .
    C C17 0.3816(6) 0.6217(8) 0.2063(2) 0.0219(15) Uani d . 1 1 . .
    H H17A 0.3965 0.5426 0.2282 0.026 Uiso calc R 1 1 . .
    H H17B 0.4207 0.7115 0.2197 0.026 Uiso calc R 1 1 . .
    C C18 0.2441(6) 0.6484(8) 0.1944(2) 0.0223(15) Uani d . 1 1 . .
    H H18A 0.2282 0.7100 0.1680 0.027 Uiso calc R 1 1 . .
    H H18B 0.2177 0.7039 0.2182 0.027 Uiso calc R 1 1 . .
    C C19 0.1674(6) 0.5070(8) 0.1861(2) 0.0215(14) Uani d . 1 1 . .
    H H19A 0.0819 0.5325 0.1853 0.026 Uiso calc R 1 1 . .
    H H19B 0.1914 0.4392 0.2107 0.026 Uiso calc R 1 1 . .
    C C20 0.1165(6) 0.5512(7) 0.0942(2) 0.0190(14) Uani d . 1 1 . .
    C C21 0.1912(6) 0.6303(7) 0.0707(2) 0.0200(15) Uani d . 1 1 . .
    H H21 0.2737 0.6051 0.0737 0.024 Uiso calc R 1 1 . .
    C C22 0.1455(7) 0.7462(8) 0.0428(2) 0.0243(16) Uani d . 1 1 . .
    H H22 0.1964 0.7978 0.0268 0.029 Uiso calc R 1 1 . .
    C C23 0.0225(7) 0.7842(8) 0.0389(2) 0.0269(17) Uani d . 1 1 . .
    H H23 -0.0089 0.8620 0.0203 0.032 Uiso calc R 1 1 . .
    C C24 -0.0543(6) 0.7077(7) 0.0626(3) 0.0256(17) Uani d . 1 1 . .
    H H24 -0.1363 0.7347 0.0600 0.031 Uiso calc R 1 1 . .
    C C25 -0.0078(6) 0.5913(8) 0.0899(2) 0.0209(15) Uani d . 1 1 . .
    H H25 -0.0590 0.5391 0.1056 0.025 Uiso calc R 1 1 . .
    C C26 0.0716(6) 0.2595(8) 0.1303(2) 0.0201(14) Uani d . 1 1 . .
    C C27 0.0810(6) 0.1559(9) 0.1647(2) 0.0269(16) Uani d . 1 1 . .
    H H27 0.1415 0.1680 0.1896 0.032 Uiso calc R 1 1 . .
    C C28 0.0021(7) 0.0352(8) 0.1624(3) 0.0300(18) Uani d . 1 1 . .
    H H28 0.0100 -0.0335 0.1854 0.036 Uiso calc R 1 1 . .
    C C29 -0.0886(6) 0.0174(8) 0.1256(3) 0.0279(17) Uani d . 1 1 . .
    H H29 -0.1429 -0.0624 0.1243 0.034 Uiso calc R 1 1 . .
    C C30 -0.0991(6) 0.1177(8) 0.0907(3) 0.0256(16) Uani d . 1 1 . .
    H H30 -0.1592 0.1042 0.0658 0.031 Uiso calc R 1 1 . .
    C C31 -0.0201(6) 0.2374(8) 0.0931(2) 0.0223(15) Uani d . 1 1 . .
    H H31 -0.0278 0.3047 0.0697 0.027 Uiso calc R 1 1 . .
    P P1 0.18229(15) 0.41058(19) 0.13450(6) 0.0167(4) Uani d . 1 1 . .
    S S1 0.45073(15) 0.57108(18) 0.15886(5) 0.0171(3) Uani d . 1 1 . .
    Cl Cl1 0.38749(14) 0.24277(19) 0.20829(5) 0.0202(3) Uani d . 1 1 . .
    Ir Ir1 0.38099(2) 0.33401(3) 0.133078(8) 0.01399(8) Uani d . 1 1 . .
    O O1 0.3710(5) 0.8621(6) -0.00804(19) 0.0332(13) Uani d D 1 1 . .
    Cl Cl2 0.61713(16) 0.8410(2) 0.06493(6) 0.0287(4) Uani d . 1 1 A 1
    H H1O 0.442(5) 0.853(10) 0.014(2) 0.05(3) Uiso d D 1 1 . .
    H H2O 0.376(14) 0.960(7) -0.020(5) 0.15(6) Uiso d D 1 1 . .
loop_
    _atom_site_aniso_label
    _atom_site_aniso_U_11
    _atom_site_aniso_U_22
    _atom_site_aniso_U_33
    _atom_site_aniso_U_12
    _atom_site_aniso_U_13
    _atom_site_aniso_U_23
    C1 0.020(3) 0.012(3) 0.022(4) 0.002(2) 0.004(3) -0.008(2)
    C2 0.022(3) 0.016(3) 0.021(3) 0.007(3) 0.007(2) -0.005(3)
    C3 0.018(3) 0.019(3) 0.021(3) 0.000(2) 0.013(2) -0.006(2)
    C4 0.023(3) 0.015(3) 0.016(3) 0.005(3) 0.008(2) -0.004(2)
    C5 0.023(3) 0.015(3) 0.020(3) 0.003(3) 0.006(3) -0.007(2)
    C6 0.021(2) 0.0149(18) 0.023(2) -0.0029(15) 0.0073(16) -0.0067(15)
    C7 0.021(2) 0.0149(18) 0.023(2) -0.0029(15) 0.0073(16) -0.0067(15)
    C8 0.025(4) 0.016(3) 0.041(5) -0.004(3) 0.016(3) -0.007(3)
    C9 0.021(2) 0.0149(18) 0.023(2) -0.0029(15) 0.0073(16) -0.0067(15)
    C10 0.024(3) 0.025(4) 0.024(4) 0.003(3) 0.001(3) -0.008(3)
    C11 0.021(4) 0.019(3) 0.018(4) -0.004(3) 0.002(3) -0.006(3)
    C12 0.028(4) 0.020(3) 0.024(4) -0.004(3) 0.006(3) -0.004(3)
    C13 0.026(4) 0.027(4) 0.030(4) -0.012(3) 0.010(3) -0.006(3)
    C14 0.019(4) 0.035(4) 0.021(4) -0.008(3) 0.002(3) -0.005(3)
    C15 0.027(4) 0.029(4) 0.025(4) -0.003(3) -0.001(3) 0.002(3)
    C16 0.023(4) 0.025(4) 0.026(4) -0.006(3) 0.002(3) 0.005(3)
    C17 0.022(4) 0.031(4) 0.014(4) -0.003(3) 0.007(3) -0.008(3)
    C18 0.028(4) 0.021(4) 0.020(4) 0.000(3) 0.011(3) -0.005(3)
    C19 0.022(3) 0.023(4) 0.020(4) 0.003(3) 0.007(3) 0.005(3)
    C20 0.021(3) 0.015(3) 0.020(4) 0.002(3) 0.000(3) -0.002(3)
    C21 0.023(4) 0.015(3) 0.022(4) -0.001(3) 0.003(3) -0.004(3)
    C22 0.030(4) 0.019(4) 0.023(4) 0.002(3) 0.002(3) 0.002(3)
    C23 0.028(4) 0.021(4) 0.030(4) 0.003(3) 0.000(3) 0.000(3)
    C24 0.016(3) 0.018(4) 0.040(5) 0.006(3) -0.003(3) -0.005(3)
    C25 0.016(3) 0.023(4) 0.024(4) 0.008(3) 0.004(3) -0.003(3)
    C26 0.013(3) 0.024(4) 0.025(4) -0.001(3) 0.007(3) 0.000(3)
    C27 0.021(4) 0.029(4) 0.030(4) -0.006(3) 0.004(3) 0.005(3)
    C28 0.027(4) 0.022(4) 0.041(5) -0.005(3) 0.006(3) 0.005(3)
    C29 0.022(4) 0.024(4) 0.039(5) -0.006(3) 0.010(3) -0.002(3)
    C30 0.017(3) 0.026(4) 0.033(4) 0.000(3) 0.004(3) -0.008(3)
    C31 0.017(3) 0.022(4) 0.028(4) 0.004(3) 0.005(3) -0.003(3)
    P1 0.0149(8) 0.0171(8) 0.0187(9) 0.0000(7) 0.0049(7) 0.0000(7)
    S1 0.0191(8) 0.0135(8) 0.0187(8) -0.0004(6) 0.0035(6) -0.0015(6)
    Cl1 0.0190(8) 0.0230(8) 0.0187(9) -0.0003(7) 0.0037(6) 0.0050(7)
    Ir1 0.01420(13) 0.01298(13) 0.01507(13) 0.00024(10) 0.00329(9) 0.00059(10)
    O1 0.029(3) 0.031(3) 0.038(3) -0.009(2) 0.001(2) -0.002(3)
    Cl2 0.0347(10) 0.0268(9) 0.0233(9) 0.0056(8) 0.0014(7) -0.0008(8)
_geom_special_details
;
All e.s.d.'s (except the e.s.d. in the dihedral angle between two l.s. planes)
are estimated using the full covariance matrix. The cell e.s.d.'s are taken
into account individually in the estimation of e.s.d.'s in distances, angles
and torsion angles; correlations between e.s.d.'s in cell parameters are only
used when they are defined by crystal symmetry. An approximate (isotropic)
treatment of cell e.s.d.'s is used for estimating e.s.d.'s involving l.s.
planes.
;
loop_
    _geom_bond_atom_site_label_1
    _geom_bond_atom_site_label_2
    _geom_bond_site_symmetry_2
    _geom_bond_distance
    _geom_bond_publ_flag
    C1 C5 . 1.419(9) ?
    C1 C2 . 1.462(9) ?
    C1 C6 . 1.634(9) ?
    C1 Ir1 . 2.199(6) ?
    C2 C3 . 1.414(9) ?
    C2 C7 . 1.484(9) ?
    C2 Ir1 . 2.228(6) ?
    C3 C4 . 1.448(9) ?
    C3 C8 . 1.495(9) ?
    C3 Ir1 . 2.266(6) ?
    C4 C5 . 1.438(9) ?
    C4 C9 . 1.494(9) ?
    C4 Ir1 . 2.189(6) ?
    C5 C10 . 1.486(9) ?
    C5 Ir1 . 2.212(6) ?
    C6 H6A . 0.9600 ?
    C6 H6B . 0.9600 ?
    C6 H6C . 0.9600 ?
    C6 H6D . 0.9600 ?
    C6 H6E . 0.9600 ?
    C6 H6F . 0.9600 ?
    C7 H7A . 0.9600 ?
    C7 H7B . 0.9600 ?
    C7 H7C . 0.9600 ?
    C8 H8A . 0.9600 ?
    C8 H8B . 0.9600 ?
    C8 H8C . 0.9600 ?
    C9 H9A . 0.9600 ?
    C9 H9B . 0.9600 ?
    C9 H9C . 0.9600 ?
    C10 H10A . 0.9600 ?
    C10 H10B . 0.9600 ?
    C10 H10C . 0.9600 ?
    C11 C16 . 1.383(10) ?
    C11 C12 . 1.388(10) ?
    C11 S1 . 1.790(7) ?
    C12 C13 . 1.390(10) ?
    C12 H12 . 0.9300 ?
    C13 C14 . 1.372(11) ?
    C13 H13 . 0.9300 ?
    C14 C15 . 1.387(10) ?
    C14 H14 . 0.9300 ?
    C15 C16 . 1.386(10) ?
    C15 H15 . 0.9300 ?
    C16 H16 . 0.9300 ?
    C17 C18 . 1.521(9) ?
    C17 S1 . 1.815(7) ?
    C17 H17A . 0.9700 ?
    C17 H17B . 0.9700 ?
    C18 C19 . 1.523(9) ?
    C18 H18A . 0.9700 ?
    C18 H18B . 0.9700 ?
    C19 P1 . 1.834(7) ?
    C19 H19A . 0.9700 ?
    C19 H19B . 0.9700 ?
    C20 C21 . 1.383(10) ?
    C20 C25 . 1.407(9) ?
    C20 P1 . 1.824(7) ?
    C21 C22 . 1.384(9) ?
    C21 H21 . 0.9300 ?
    C22 C23 . 1.389(10) ?
    C22 H22 . 0.9300 ?
    C23 C24 . 1.391(10) ?
    C23 H23 . 0.9300 ?
    C24 C25 . 1.380(10) ?
    C24 H24 . 0.9300 ?
    C25 H25 . 0.9300 ?
    C26 C27 . 1.393(10) ?
    C26 C31 . 1.403(10) ?
    C26 P1 . 1.816(7) ?
    C27 C28 . 1.385(10) ?
    C27 H27 . 0.9300 ?
    C28 C29 . 1.381(11) ?
    C28 H28 . 0.9300 ?
    C29 C30 . 1.385(11) ?
    C29 H29 . 0.9300 ?
    C30 C31 . 1.378(10) ?
    C30 H30 . 0.9300 ?
    C31 H31 . 0.9300 ?
    P1 Ir1 . 2.3121(17) ?
    S1 Ir1 . 2.3498(16) ?
    Cl1 Ir1 . 2.4337(16) ?
    O1 H1O . 0.95(2) ?
    O1 H2O . 0.96(2) ?
loop_
    _geom_angle_atom_site_label_1
    _geom_angle_atom_site_label_2
    _geom_angle_atom_site_label_3
    _geom_angle_site_symmetry_1
    _geom_angle_site_symmetry_3
    _geom_angle
    _geom_angle_publ_flag
    C5 C1 C2 . . 108.4(6) ?
    C5 C1 C6 . . 128.6(6) ?
    C2 C1 C6 . . 122.7(6) ?
    C5 C1 Ir1 . . 71.7(4) ?
    C2 C1 Ir1 . . 71.8(3) ?
    C6 C1 Ir1 . . 127.6(4) ?
    C3 C2 C1 . . 107.3(6) ?
    C3 C2 C7 . . 127.8(6) ?
    C1 C2 C7 . . 124.7(6) ?
    C3 C2 Ir1 . . 73.1(4) ?
    C1 C2 Ir1 . . 69.6(3) ?
    C7 C2 Ir1 . . 126.5(5) ?
    C2 C3 C4 . . 108.5(6) ?
    C2 C3 C8 . . 127.7(6) ?
    C4 C3 C8 . . 123.7(6) ?
    C2 C3 Ir1 . . 70.2(4) ?
    C4 C3 Ir1 . . 68.2(3) ?
    C8 C3 Ir1 . . 129.5(5) ?
    C5 C4 C3 . . 107.6(6) ?
    C5 C4 C9 . . 124.7(6) ?
    C3 C4 C9 . . 125.7(6) ?
    C5 C4 Ir1 . . 71.8(4) ?
    C3 C4 Ir1 . . 73.9(4) ?
    C9 C4 Ir1 . . 132.3(4) ?
    C1 C5 C4 . . 107.9(6) ?
    C1 C5 C10 . . 126.3(6) ?
    C4 C5 C10 . . 125.5(6) ?
    C1 C5 Ir1 . . 70.7(4) ?
    C4 C5 Ir1 . . 70.1(4) ?
    C10 C5 Ir1 . . 130.0(5) ?
    C1 C6 H6A . . 109.5 ?
    C1 C6 H6B . . 109.5 ?
    H6A C6 H6B . . 109.5 ?
    C1 C6 H6C . . 109.5 ?
    H6A C6 H6C . . 109.5 ?
    H6B C6 H6C . . 109.5 ?
    C1 C6 H6D . . 109.5 ?
    H6A C6 H6D . . 141.1 ?
    H6B C6 H6D . . 56.3 ?
    H6C C6 H6D . . 56.3 ?
    C1 C6 H6E . . 109.5 ?
    H6A C6 H6E . . 56.3 ?
    H6B C6 H6E . . 141.1 ?
    H6C C6 H6E . . 56.3 ?
    H6D C6 H6E . . 109.5 ?
    C1 C6 H6F . . 109.5 ?
    H6A C6 H6F . . 56.3 ?
    H6B C6 H6F . . 56.3 ?
    H6C C6 H6F . . 141.1 ?
    H6D C6 H6F . . 109.5 ?
    H6E C6 H6F . . 109.5 ?
    C2 C7 H7A . . 109.5 ?
    C2 C7 H7B . . 109.5 ?
    H7A C7 H7B . . 109.5 ?
    C2 C7 H7C . . 109.5 ?
    H7A C7 H7C . . 109.5 ?
    H7B C7 H7C . . 109.5 ?
    C3 C8 H8A . . 109.5 ?
    C3 C8 H8B . . 109.5 ?
    H8A C8 H8B . . 109.5 ?
    C3 C8 H8C . . 109.5 ?
    H8A C8 H8C . . 109.5 ?
    H8B C8 H8C . . 109.5 ?
    C4 C9 H9A . . 109.5 ?
    C4 C9 H9B . . 109.5 ?
    H9A C9 H9B . . 109.5 ?
    C4 C9 H9C . . 109.5 ?
    H9A C9 H9C . . 109.5 ?
    H9B C9 H9C . . 109.5 ?
    C5 C10 H10A . . 109.5 ?
    C5 C10 H10B . . 109.5 ?
    H10A C10 H10B . . 109.5 ?
    C5 C10 H10C . . 109.5 ?
    H10A C10 H10C . . 109.5 ?
    H10B C10 H10C . . 109.5 ?
    C16 C11 C12 . . 120.8(6) ?
    C16 C11 S1 . . 122.1(5) ?
    C12 C11 S1 . . 117.1(5) ?
    C11 C12 C13 . . 118.9(7) ?
    C11 C12 H12 . . 120.6 ?
    C13 C12 H12 . . 120.6 ?
    C14 C13 C12 . . 120.8(7) ?
    C14 C13 H13 . . 119.6 ?
    C12 C13 H13 . . 119.6 ?
    C13 C14 C15 . . 119.8(7) ?
    C13 C14 H14 . . 120.1 ?
    C15 C14 H14 . . 120.1 ?
    C16 C15 C14 . . 120.2(7) ?
    C16 C15 H15 . . 119.9 ?
    C14 C15 H15 . . 119.9 ?
    C11 C16 C15 . . 119.5(7) ?
    C11 C16 H16 . . 120.3 ?
    C15 C16 H16 . . 120.3 ?
    C18 C17 S1 . . 113.0(5) ?
    C18 C17 H17A . . 109.0 ?
    S1 C17 H17A . . 109.0 ?
    C18 C17 H17B . . 109.0 ?
    S1 C17 H17B . . 109.0 ?
    H17A C17 H17B . . 107.8 ?
    C17 C18 C19 . . 114.5(6) ?
    C17 C18 H18A . . 108.6 ?
    C19 C18 H18A . . 108.6 ?
    C17 C18 H18B . . 108.6 ?
    C19 C18 H18B . . 108.6 ?
    H18A C18 H18B . . 107.6 ?
    C18 C19 P1 . . 113.9(5) ?
    C18 C19 H19A . . 108.8 ?
    P1 C19 H19A . . 108.8 ?
    C18 C19 H19B . . 108.8 ?
    P1 C19 H19B . . 108.8 ?
    H19A C19 H19B . . 107.7 ?
    C21 C20 C25 . . 118.9(6) ?
    C21 C20 P1 . . 120.1(5) ?
    C25 C20 P1 . . 120.6(5) ?
    C20 C21 C22 . . 121.3(6) ?
    C20 C21 H21 . . 119.3 ?
    C22 C21 H21 . . 119.3 ?
    C21 C22 C23 . . 118.9(7) ?
    C21 C22 H22 . . 120.5 ?
    C23 C22 H22 . . 120.5 ?
    C22 C23 C24 . . 121.0(7) ?
    C22 C23 H23 . . 119.5 ?
    C24 C23 H23 . . 119.5 ?
    C25 C24 C23 . . 119.4(6) ?
    C25 C24 H24 . . 120.3 ?
    C23 C24 H24 . . 120.3 ?
    C24 C25 C20 . . 120.4(7) ?
    C24 C25 H25 . . 119.8 ?
    C20 C25 H25 . . 119.8 ?
    C27 C26 C31 . . 117.9(6) ?
    C27 C26 P1 . . 118.9(5) ?
    C31 C26 P1 . . 123.2(5) ?
    C28 C27 C26 . . 121.2(7) ?
    C28 C27 H27 . . 119.4 ?
    C26 C27 H27 . . 119.4 ?
    C29 C28 C27 . . 119.7(7) ?
    C29 C28 H28 . . 120.2 ?
    C27 C28 H28 . . 120.2 ?
    C28 C29 C30 . . 120.3(7) ?
    C28 C29 H29 . . 119.8 ?
    C30 C29 H29 . . 119.8 ?
    C31 C30 C29 . . 119.8(7) ?
    C31 C30 H30 . . 120.1 ?
    C29 C30 H30 . . 120.1 ?
    C30 C31 C26 . . 121.1(7) ?
    C30 C31 H31 . . 119.5 ?
    C26 C31 H31 . . 119.5 ?
    C26 P1 C20 . . 106.4(3) ?
    C26 P1 C19 . . 104.6(3) ?
    C20 P1 C19 . . 99.9(3) ?
    C26 P1 Ir1 . . 114.2(2) ?
    C20 P1 Ir1 . . 117.5(2) ?
    C19 P1 Ir1 . . 112.6(2) ?
    C11 S1 C17 . . 99.9(3) ?
    C11 S1 Ir1 . . 109.9(2) ?
    C17 S1 Ir1 . . 109.6(2) ?
    C4 Ir1 C1 . . 63.5(2) ?
    C4 Ir1 C5 . . 38.1(2) ?
    C1 Ir1 C5 . . 37.5(2) ?
    C4 Ir1 C2 . . 63.4(2) ?
    C1 Ir1 C2 . . 38.5(2) ?
    C5 Ir1 C2 . . 63.5(2) ?
    C4 Ir1 C3 . . 37.9(2) ?
    C1 Ir1 C3 . . 62.5(2) ?
    C5 Ir1 C3 . . 62.7(2) ?
    C2 Ir1 C3 . . 36.7(2) ?
    C4 Ir1 P1 . . 110.65(17) ?
    C1 Ir1 P1 . . 117.57(18) ?
    C5 Ir1 P1 . . 97.09(17) ?
    C2 Ir1 P1 . . 156.11(18) ?
    C3 Ir1 P1 . . 147.63(18) ?
    C4 Ir1 S1 . . 106.07(18) ?
    C1 Ir1 S1 . . 153.20(18) ?
    C5 Ir1 S1 . . 143.28(18) ?
    C2 Ir1 S1 . . 114.81(18) ?
    C3 Ir1 S1 . . 93.77(17) ?
    P1 Ir1 S1 . . 89.06(6) ?
    C4 Ir1 Cl1 . . 154.38(17) ?
    C1 Ir1 Cl1 . . 92.31(19) ?
    C5 Ir1 Cl1 . . 124.50(18) ?
    C2 Ir1 Cl1 . . 92.63(18) ?
    C3 Ir1 Cl1 . . 124.70(18) ?
    P1 Ir1 Cl1 . . 87.35(6) ?
    S1 Ir1 Cl1 . . 91.82(6) ?
    H1O O1 H2O . . 105(10) ?
loop_
    _geom_torsion_atom_site_label_1
    _geom_torsion_atom_site_label_2
    _geom_torsion_atom_site_label_3
    _geom_torsion_atom_site_label_4
    _geom_torsion_site_symmetry_1
    _geom_torsion_site_symmetry_2
    _geom_torsion_site_symmetry_3
    _geom_torsion_site_symmetry_4
    _geom_torsion
    _geom_torsion_publ_flag
    C5 C1 C2 C3 . . . . -1.1(7) ?
    C6 C1 C2 C3 . . . . 172.6(5) ?
    Ir1 C1 C2 C3 . . . . -63.9(4) ?
    C5 C1 C2 C7 . . . . -176.3(6) ?
    C6 C1 C2 C7 . . . . -2.6(10) ?
    Ir1 C1 C2 C7 . . . . 120.9(6) ?
    C5 C1 C2 Ir1 . . . . 62.8(4) ?
    C6 C1 C2 Ir1 . . . . -123.5(6) ?
    C1 C2 C3 C4 . . . . 4.1(7) ?
    C7 C2 C3 C4 . . . . 179.1(6) ?
    Ir1 C2 C3 C4 . . . . -57.5(4) ?
    C1 C2 C3 C8 . . . . -173.2(6) ?
    C7 C2 C3 C8 . . . . 1.8(11) ?
    Ir1 C2 C3 C8 . . . . 125.2(7) ?
    C1 C2 C3 Ir1 . . . . 61.6(4) ?
    C7 C2 C3 Ir1 . . . . -123.4(7) ?
    C2 C3 C4 C5 . . . . -5.5(7) ?
    C8 C3 C4 C5 . . . . 171.9(6) ?
    Ir1 C3 C4 C5 . . . . -64.3(4) ?
    C2 C3 C4 C9 . . . . -170.2(6) ?
    C8 C3 C4 C9 . . . . 7.2(10) ?
    Ir1 C3 C4 C9 . . . . 131.0(6) ?
    C2 C3 C4 Ir1 . . . . 58.8(4) ?
    C8 C3 C4 Ir1 . . . . -123.8(6) ?
    C2 C1 C5 C4 . . . . -2.3(7) ?
    C6 C1 C5 C4 . . . . -175.6(6) ?
    Ir1 C1 C5 C4 . . . . 60.5(4) ?
    C2 C1 C5 C10 . . . . 171.1(6) ?
    C6 C1 C5 C10 . . . . -2.2(11) ?
    Ir1 C1 C5 C10 . . . . -126.1(7) ?
    C2 C1 C5 Ir1 . . . . -62.9(4) ?
    C6 C1 C5 Ir1 . . . . 123.9(6) ?
    C3 C4 C5 C1 . . . . 4.8(7) ?
    C9 C4 C5 C1 . . . . 169.7(6) ?
    Ir1 C4 C5 C1 . . . . -60.9(4) ?
    C3 C4 C5 C10 . . . . -168.6(6) ?
    C9 C4 C5 C10 . . . . -3.8(10) ?
    Ir1 C4 C5 C10 . . . . 125.6(6) ?
    C3 C4 C5 Ir1 . . . . 65.8(4) ?
    C9 C4 C5 Ir1 . . . . -129.4(6) ?
    C16 C11 C12 C13 . . . . -0.3(10) ?
    S1 C11 C12 C13 . . . . -179.3(5) ?
    C11 C12 C13 C14 . . . . -0.5(11) ?
    C12 C13 C14 C15 . . . . 1.1(11) ?
    C13 C14 C15 C16 . . . . -1.0(11) ?
    C12 C11 C16 C15 . . . . 0.4(11) ?
    S1 C11 C16 C15 . . . . 179.3(6) ?
    C14 C15 C16 C11 . . . . 0.3(11) ?
    S1 C17 C18 C19 . . . . 76.0(7) ?
    C17 C18 C19 P1 . . . . -71.0(7) ?
    C25 C20 C21 C22 . . . . -0.8(10) ?
    P1 C20 C21 C22 . . . . -174.4(5) ?
    C20 C21 C22 C23 . . . . 0.8(10) ?
    C21 C22 C23 C24 . . . . -0.1(11) ?
    C22 C23 C24 C25 . . . . -0.6(11) ?
    C23 C24 C25 C20 . . . . 0.6(10) ?
    C21 C20 C25 C24 . . . . 0.1(10) ?
    P1 C20 C25 C24 . . . . 173.7(5) ?
    C31 C26 C27 C28 . . . . -0.3(11) ?
    P1 C26 C27 C28 . . . . -177.4(6) ?
    C26 C27 C28 C29 . . . . -0.6(12) ?
    C27 C28 C29 C30 . . . . 1.4(11) ?
    C28 C29 C30 C31 . . . . -1.3(11) ?
    C29 C30 C31 C26 . . . . 0.3(10) ?
    C27 C26 C31 C30 . . . . 0.4(10) ?
    P1 C26 C31 C30 . . . . 177.4(5) ?
    C27 C26 P1 C20 . . . . -163.0(6) ?
    C31 C26 P1 C20 . . . . 20.1(7) ?
    C27 C26 P1 C19 . . . . -57.8(6) ?
    C31 C26 P1 C19 . . . . 125.3(6) ?
    C27 C26 P1 Ir1 . . . . 65.7(6) ?
    C31 C26 P1 Ir1 . . . . -111.2(6) ?
    C21 C20 P1 C26 . . . . -142.8(5) ?
    C25 C20 P1 C26 . . . . 43.7(6) ?
    C21 C20 P1 C19 . . . . 108.7(6) ?
    C25 C20 P1 C19 . . . . -64.8(6) ?
    C21 C20 P1 Ir1 . . . . -13.4(6) ?
    C25 C20 P1 Ir1 . . . . 173.1(5) ?
    C18 C19 P1 C26 . . . . -174.6(5) ?
    C18 C19 P1 C20 . . . . -64.6(5) ?
    C18 C19 P1 Ir1 . . . . 60.9(5) ?
    C16 C11 S1 C17 . . . . 64.4(6) ?
    C12 C11 S1 C17 . . . . -116.6(6) ?
    C16 C11 S1 Ir1 . . . . -50.8(6) ?
    C12 C11 S1 Ir1 . . . . 128.2(5) ?
    C18 C17 S1 C11 . . . . 176.7(5) ?
    C18 C17 S1 Ir1 . . . . -67.9(5) ?
    C5 C4 Ir1 C1 . . . . 36.8(4) ?
    C3 C4 Ir1 C1 . . . . -78.4(4) ?
    C9 C4 Ir1 C1 . . . . 157.6(7) ?
    C3 C4 Ir1 C5 . . . . -115.3(5) ?
    C9 C4 Ir1 C5 . . . . 120.8(8) ?
    C5 C4 Ir1 C2 . . . . 80.1(4) ?
    C3 C4 Ir1 C2 . . . . -35.1(4) ?
    C9 C4 Ir1 C2 . . . . -159.1(7) ?
    C5 C4 Ir1 C3 . . . . 115.3(5) ?
    C9 C4 Ir1 C3 . . . . -124.0(8) ?
    C5 C4 Ir1 P1 . . . . -74.6(4) ?
    C3 C4 Ir1 P1 . . . . 170.2(3) ?
    C9 C4 Ir1 P1 . . . . 46.2(6) ?
    C5 C4 Ir1 S1 . . . . -169.7(3) ?
    C3 C4 Ir1 S1 . . . . 75.0(4) ?
    C9 C4 Ir1 S1 . . . . -49.0(6) ?
    C5 C4 Ir1 Cl1 . . . . 57.6(6) ?
    C3 C4 Ir1 Cl1 . . . . -57.6(6) ?
    C9 C4 Ir1 Cl1 . . . . 178.4(4) ?
    C5 C1 Ir1 C4 . . . . -37.4(4) ?
    C2 C1 Ir1 C4 . . . . 79.8(4) ?
    C6 C1 Ir1 C4 . . . . -162.5(6) ?
    C2 C1 Ir1 C5 . . . . 117.3(6) ?
    C6 C1 Ir1 C5 . . . . -125.1(7) ?
    C5 C1 Ir1 C2 . . . . -117.3(6) ?
    C6 C1 Ir1 C2 . . . . 117.7(7) ?
    C5 C1 Ir1 C3 . . . . -80.2(4) ?
    C2 C1 Ir1 C3 . . . . 37.1(4) ?
    C6 C1 Ir1 C3 . . . . 154.8(6) ?
    C5 C1 Ir1 P1 . . . . 63.2(4) ?
    C2 C1 Ir1 P1 . . . . -179.5(3) ?
    C6 C1 Ir1 P1 . . . . -61.9(6) ?
    C5 C1 Ir1 S1 . . . . -109.9(5) ?
    C2 C1 Ir1 S1 . . . . 7.3(7) ?
    C6 C1 Ir1 S1 . . . . 125.0(5) ?
    C5 C1 Ir1 Cl1 . . . . 151.4(4) ?
    C2 C1 Ir1 Cl1 . . . . -91.3(4) ?
    C6 C1 Ir1 Cl1 . . . . 26.4(5) ?
    C1 C5 Ir1 C4 . . . . 118.2(5) ?
    C10 C5 Ir1 C4 . . . . -120.1(8) ?
    C4 C5 Ir1 C1 . . . . -118.2(5) ?
    C10 C5 Ir1 C1 . . . . 121.7(8) ?
    C1 C5 Ir1 C2 . . . . 38.2(4) ?
    C4 C5 Ir1 C2 . . . . -80.0(4) ?
    C10 C5 Ir1 C2 . . . . 159.9(7) ?
    C1 C5 Ir1 C3 . . . . 79.5(4) ?
    C4 C5 Ir1 C3 . . . . -38.7(4) ?
    C10 C5 Ir1 C3 . . . . -158.8(7) ?
    C1 C5 Ir1 P1 . . . . -127.1(4) ?
    C4 C5 Ir1 P1 . . . . 114.6(3) ?
    C10 C5 Ir1 P1 . . . . -5.5(6) ?
    C1 C5 Ir1 S1 . . . . 134.9(3) ?
    C4 C5 Ir1 S1 . . . . 16.6(5) ?
    C10 C5 Ir1 S1 . . . . -103.5(6) ?
    C1 C5 Ir1 Cl1 . . . . -35.5(4) ?
    C4 C5 Ir1 Cl1 . . . . -153.7(3) ?
    C10 C5 Ir1 Cl1 . . . . 86.2(6) ?
    C3 C2 Ir1 C4 . . . . 36.3(4) ?
    C1 C2 Ir1 C4 . . . . -80.1(4) ?
    C7 C2 Ir1 C4 . . . . 161.2(7) ?
    C3 C2 Ir1 C1 . . . . 116.4(6) ?
    C7 C2 Ir1 C1 . . . . -118.7(8) ?
    C3 C2 Ir1 C5 . . . . 79.1(4) ?
    C1 C2 Ir1 C5 . . . . -37.2(4) ?
    C7 C2 Ir1 C5 . . . . -156.0(7) ?
    C1 C2 Ir1 C3 . . . . -116.4(6) ?
    C7 C2 Ir1 C3 . . . . 124.9(8) ?
    C3 C2 Ir1 P1 . . . . 117.4(5) ?
    C1 C2 Ir1 P1 . . . . 1.0(7) ?
    C7 C2 Ir1 P1 . . . . -117.8(5) ?
    C3 C2 Ir1 S1 . . . . -60.0(4) ?
    C1 C2 Ir1 S1 . . . . -176.4(3) ?
    C7 C2 Ir1 S1 . . . . 64.9(6) ?
    C3 C2 Ir1 Cl1 . . . . -153.2(4) ?
    C1 C2 Ir1 Cl1 . . . . 90.4(4) ?
    C7 C2 Ir1 Cl1 . . . . -28.3(6) ?
    C2 C3 Ir1 C4 . . . . -120.5(5) ?
    C8 C3 Ir1 C4 . . . . 116.4(8) ?
    C2 C3 Ir1 C1 . . . . -39.0(4) ?
    C4 C3 Ir1 C1 . . . . 81.4(4) ?
    C8 C3 Ir1 C1 . . . . -162.1(7) ?
    C2 C3 Ir1 C5 . . . . -81.5(4) ?
    C4 C3 Ir1 C5 . . . . 38.9(4) ?
    C8 C3 Ir1 C5 . . . . 155.4(7) ?
    C4 C3 Ir1 C2 . . . . 120.5(5) ?
    C8 C3 Ir1 C2 . . . . -123.1(8) ?
    C2 C3 Ir1 P1 . . . . -137.8(4) ?
    C4 C3 Ir1 P1 . . . . -17.3(5) ?
    C8 C3 Ir1 P1 . . . . 99.1(7) ?
    C2 C3 Ir1 S1 . . . . 128.0(4) ?
    C4 C3 Ir1 S1 . . . . -111.5(4) ?
    C8 C3 Ir1 S1 . . . . 4.9(6) ?
    C2 C3 Ir1 Cl1 . . . . 33.2(4) ?
    C4 C3 Ir1 Cl1 . . . . 153.6(3) ?
    C8 C3 Ir1 Cl1 . . . . -89.9(6) ?
    C26 P1 Ir1 C4 . . . . 87.6(3) ?
    C20 P1 Ir1 C4 . . . . -38.0(3) ?
    C19 P1 Ir1 C4 . . . . -153.3(3) ?
    C26 P1 Ir1 C1 . . . . 17.6(3) ?
    C20 P1 Ir1 C1 . . . . -108.1(3) ?
    C19 P1 Ir1 C1 . . . . 136.6(3) ?
    C26 P1 Ir1 C5 . . . . 50.8(3) ?
    C20 P1 Ir1 C5 . . . . -74.9(3) ?
    C19 P1 Ir1 C5 . . . . 169.9(3) ?
    C26 P1 Ir1 C2 . . . . 16.9(5) ?
    C20 P1 Ir1 C2 . . . . -108.8(5) ?
    C19 P1 Ir1 C2 . . . . 135.9(5) ?
    C26 P1 Ir1 C3 . . . . 98.9(4) ?
    C20 P1 Ir1 C3 . . . . -26.7(4) ?
    C19 P1 Ir1 C3 . . . . -142.0(4) ?
    C26 P1 Ir1 S1 . . . . -165.5(3) ?
    C20 P1 Ir1 S1 . . . . 68.8(2) ?
    C19 P1 Ir1 S1 . . . . -46.5(2) ?
    C26 P1 Ir1 Cl1 . . . . -73.7(3) ?
    C20 P1 Ir1 Cl1 . . . . 160.7(2) ?
    C19 P1 Ir1 Cl1 . . . . 45.4(2) ?
    C11 S1 Ir1 C4 . . . . -91.0(3) ?
    C17 S1 Ir1 C4 . . . . 160.2(3) ?
    C11 S1 Ir1 C1 . . . . -28.3(5) ?
    C17 S1 Ir1 C1 . . . . -137.2(5) ?
    C11 S1 Ir1 C5 . . . . -101.6(4) ?
    C17 S1 Ir1 C5 . . . . 149.6(4) ?
    C11 S1 Ir1 C2 . . . . -23.3(3) ?
    C17 S1 Ir1 C2 . . . . -132.2(3) ?
    C11 S1 Ir1 C3 . . . . -54.5(3) ?
    C17 S1 Ir1 C3 . . . . -163.4(3) ?
    C11 S1 Ir1 P1 . . . . 157.8(2) ?
    C17 S1 Ir1 P1 . . . . 48.9(2) ?
    C11 S1 Ir1 Cl1 . . . . 70.5(2) ?
    C17 S1 Ir1 Cl1 . . . . -38.4(2) ?
loop_
    _geom_hbond_atom_site_label_D
    _geom_hbond_atom_site_label_H
    _geom_hbond_atom_site_label_A
    _geom_hbond_site_symmetry_A
    _geom_hbond_distance_DH
    _geom_hbond_distance_HA
    _geom_hbond_distance_DA
    _geom_hbond_angle_DHA
    O1 H1O Cl2 . 0.95(6) 2.27(6) 3.216(6) 177(10)
    O1 H2O Cl2 3_675 0.96(8) 2.26(11) 3.196(6) 165(13)
data_global
_journal_date_recd_electronic     2012-05-03
_journal_date_accepted     2012-05-15
_journal_name_full     'Acta Crystallographica, Section E'
_journal_year     2012
_journal_volume     68
_journal_issue      6
_journal_page_first     m858
_journal_page_last     m858
_journal_paper_category     QM
_journal_paper_doi     10.1107/S1600536812021964
_journal_coeditor_code     NC2278
_publ_contact_author_name     'Dirk Steinborn'
_publ_contact_author_address
;
Institut f\"ur Chemie -- Anorganische Chemie
Martin-Luther-Universit\"at Halle-Wittenberg
D-06120 Halle, Kurt-Mothes-Strasse 2, Germany
;
_publ_contact_author_email     dirk.steinborn@chemie.uni-halle.de
_publ_contact_author_fax     ?
_publ_contact_author_phone     ?
_publ_section_title
;\
Chlorido[1-diphenylphosphanyl-3-(phenylsulfanyl)propane-\k^2^<i>P</i>,<i>S</i>]\
(\h^5^-pentamethylcyclopentadienyl)iridium(III) chloride monohydrate
;
loop_
    _publ_author_name
    _publ_author_address
    'Ludwig, Gerd'
;
Institut f\"ur Chemie -- Anorganische Chemie
Martin-Luther-Universit\"at Halle-Wittenberg
D-06120 Halle, Kurt-Mothes-Strasse 2, Germany
;
    'Korb, Marcus'
;
Institut f\"ur Chemie -- Anorganische Chemie
Technische Univers\"at Chemnitz
D-09111 Chemnitz, Strasse der Nationen 62, Germany
;
    'R\"uffer, Tobias'
;
Institut f\"ur Chemie -- Anorganische Chemie
Technische Univers\"at Chemnitz
D-09111 Chemnitz, Strasse der Nationen 62, Germany
;
    'Lang, Heinrich'
;
Institut f\"ur Chemie -- Anorganische Chemie
Technische Univers\"at Chemnitz
D-09111 Chemnitz, Strasse der Nationen 62, Germany
;
    'Steinborn, Dirk'
;
Institut f\"ur Chemie -- Anorganische Chemie
Martin-Luther-Universit\"at Halle-Wittenberg
D-06120 Halle, Kurt-Mothes-Strasse 2, Germany
;
