# Supplementary material for: Chlorido[1-diphenyl­phosphanyl-3-(phenyl­sulfan­yl)propane-κ2 P,S](η5-penta­methyl­cyclo­penta­dien­yl)iridium(III) chloride monohydrate
Source: Acta Crystallogr Sect E Struct Rep Online. 2012 May 31;68(Pt 6):m858. doi: 10.1107/S1600536812021964 (PMC3379193; doi:10.1107/S1600536812021964)
Supplement: Supplementary file 2 [file e-68-0m858-Isup2.hkl]

# 
# h,k,l, Fc-squared, Fo-squared, sigma(Fo-squared) and status flag 
# 
data_I
_shelx_title ' P68 in P2(1)/n' 
_shelx_refln_list_code          4 
_shelx_F_calc_maximum      447.33 
_exptl_crystal_F_000      1496.00 
_reflns_d_resolution_high  0.8255 
 
loop_ 
 _symmetry_equiv_pos_as_xyz 
 'x, y, z' 
 '-x+1/2, y+1/2, -z+1/2' 
 '-x, -y, -z' 
 'x-1/2, -y-1/2, z-1/2' 
 
_cell_length_a    11.0720 
_cell_length_b     8.9617 
_cell_length_c    30.6266 
_cell_angle_alpha  90.000 
_cell_angle_beta  100.000 
_cell_angle_gamma  90.000 
 
_shelx_F_squared_multiplier     1.000 
 
loop_ 
 _refln_index_h 
 _refln_index_k 
 _refln_index_l 
 _refln_F_squared_calc 
 _refln_F_squared_meas 
 _refln_F_squared_sigma 
 _refln_observed_status 
   2   0   0     8129.30     8657.18    138.85 o 
   4   0   0   200107.19   201082.75   1927.78 o 
   6   0   0     1602.05     1711.55    131.84 o 
   8   0   0    43989.23    45527.20    984.38 o 
  10   0   0     6464.46     6359.54    314.71 o 
  12   0   0    18478.40    20559.78   1559.81 o 
   1   1   0    16021.08    14499.48    212.37 o 
   2   1   0    78083.77    79850.35    660.87 o 
   3   1   0     1554.68     2210.19     60.33 o 
   4   1   0      741.44      811.89     36.81 o 
   5   1   0    17689.32    17337.18    291.09 o 
   6   1   0    69222.86    66562.35    568.84 o 
   7   1   0      327.64      411.32     27.33 o 
   8   1   0     8589.49     7967.18    142.97 o 
   9   1   0     4582.89     4885.60    160.63 o 
  10   1   0    21955.93    22989.81    396.75 o 
  11   1   0     1692.94     2069.71    156.28 o 
  12   1   0     6512.60     6384.68    419.55 o 
  13   1   0     2027.43     1982.78    450.68 o 
   0   2   0    24997.35    26495.85    423.98 o 
   1   2   0    19767.36    21373.81    172.46 o 
   2   2   0     2257.25     2258.46     47.10 o 
   3   2   0    30178.07    30882.18    236.39 o 
   4   2   0    13259.46    11794.83    144.03 o 
   5   2   0    24398.88    24030.65    304.58 o 
   6   2   0     2054.70     2169.82     88.77 o 
   7   2   0    11630.71    13031.16    345.03 o 
   8   2   0    10338.82    10112.01    174.88 o 
   9   2   0     1143.73     1377.48     92.62 o 
  10   2   0     1731.79     2105.81    131.71 o 
  11   2   0    12937.44    13469.80    387.82 o 
  12   2   0     3856.84     3415.60    280.63 o 
   1   3   0    17110.06    20298.46    277.65 o 
   2   3   0    14648.44    16927.49    176.06 o 
   3   3   0    17847.45    19492.12    179.17 o 
   4   3   0     1301.94     1359.78     45.62 o 
   5   3   0    23118.87    23119.19    282.19 o 
   7   3   0     4925.58     4896.67    101.34 o 
   8   3   0     3354.81     3228.01    102.56 o 
   9   3   0    16649.88    17078.59    277.69 o 
  10   3   0      162.49      463.88     85.71 o 
  11   3   0     1988.39     2125.23    159.25 o 
  12   3   0       26.37       80.34    116.50 o 
   0   4   0    33747.34    34756.14    532.03 o 
   1   4   0     9351.89     9006.06    131.71 o 
   2   4   0     2344.14     3117.81     69.38 o 
   3   4   0    24012.72    22978.65    231.24 o 
   4   4   0    14909.05    15110.28    185.38 o 
   5   4   0      885.84     1108.14     51.74 o 
   6   4   0      376.80      926.87     63.82 o 
   7   4   0     7975.24     8050.27    172.64 o 
   8   4   0     4181.30     4777.29    147.97 o 
   9   4   0     3848.42     3888.90    141.13 o 
  10   4   0     1551.53     1400.94     98.44 o 
  11   4   0     6520.30     6731.04    324.71 o 
  12   4   0     3047.91     3226.45    247.36 o 
   1   5   0     4891.23     4599.43    156.22 o 
   2   5   0    33800.09    34214.69    479.81 o 
   3   5   0     3246.05     2894.62     80.50 o 
   4   5   0      764.86      707.74     47.94 o 
   5   5   0      908.05     1075.97     75.66 o 
   6   5   0    13028.41    13360.00    216.71 o 
   7   5   0     1617.06     1544.15     92.98 o 
   8   5   0      143.19      344.40     79.09 o 
   9   5   0     4071.76     4751.65    168.38 o 
  10   5   0     4881.61     4926.35    273.05 o 
  11   5   0      303.71      494.07    109.62 o 
   0   6   0    19727.14    21467.23    589.63 o 
   1   6   0        6.25      212.16     79.14 o 
   2   6   0      148.78      209.56     40.63 o 
   3   6   0        1.01      696.42    135.12 o 
   4   6   0    24574.06    23396.18    914.03 o 
   5   6   0      163.21      303.28     69.03 o 
   6   6   0     2355.27     2447.49    148.62 o 
   7   6   0       90.61     1951.28    314.48 o 
   8   6   0    18439.94    19450.38    982.55 o 
   9   6   0       31.53      361.05     80.77 o 
  10   6   0     2186.76     2032.40    218.41 o 
  11   6   0        0.91      336.02    161.30 o 
   1   7   0     1582.59     1999.15    191.02 o 
   2   7   0    23419.73    22761.21    676.45 o 
   3   7   0     5596.68     6001.58    263.10 o 
   4   7   0       41.49        0.00    181.45 o 
   5   7   0     3282.33     3870.55    255.93 o 
   6   7   0    13988.74    13872.80    477.26 o 
   7   7   0      530.84      748.35    111.28 o 
   8   7   0     1344.12     1575.55    178.52 o 
   9   7   0     3550.61     3902.55    285.30 o 
  10   7   0     4370.71     4195.65    465.76 o 
   0   8   0     6779.69     7827.27    400.15 o 
   1   8   0     4381.58     4599.27    246.07 o 
   2   8   0      673.75      522.19    151.26 o 
   3   8   0    12483.34    12153.25    409.22 o 
   4   8   0     1428.13     2542.57    200.65 o 
   5   8   0     4152.63     3891.63    217.47 o 
   6   8   0       61.83      436.21     91.28 o 
   7   8   0     9127.76     8005.72    560.93 o 
   8   8   0      838.61     1572.72    160.88 o 
   1   9   0    12501.69    12618.24    577.45 o 
   2   9   0     1700.72     3008.39    352.91 o 
   3   9   0     6803.63     6645.15    373.24 o 
   4   9   0       33.81      237.84    160.89 o 
   5   9   0     9023.15     8754.05    321.58 o 
   6   9   0      360.84      963.75    132.89 o 
   7   9   0     1278.63     1227.20    261.04 o 
   0  10   0     9745.17     9613.63    667.79 o 
   1  10   0     6835.37     6586.56    335.21 o 
   2  10   0        1.99        0.00     82.27 o 
   3  10   0     3294.42     3800.20    224.21 o 
   4  10   0     6854.55     6330.23    289.14 o 
   5  10   0     6013.93     5165.40    344.99 o 
 -13   0   1     5709.10     6446.51    536.40 o 
 -11   0   1    26869.18    30443.48   1602.99 o 
  -9   0   1     8858.84     9229.28    363.54 o 
  -7   0   1    53200.86    53701.23    971.21 o 
  -5   0   1    35331.74    35190.64    677.45 o 
  -3   0   1   144273.56   145400.77   1184.81 o 
   3   0   1      835.61      845.68     49.55 o 
   5   0   1   105259.14   106280.84   1179.87 o 
   7   0   1     1195.77     1374.16    126.21 o 
   9   0   1    22432.47    23150.96    702.05 o 
  11   0   1      286.27      441.37    130.32 o 
  13   0   1    12597.76    13207.88   1640.39 o 
 -13   1   1     7863.61     7769.71    725.17 o 
 -12   1   1     1215.17     1513.25    300.78 o 
 -11   1   1      856.40     1178.21    148.01 o 
 -10   1   1     4942.31     5086.18    183.60 o 
  -9   1   1    13574.20    14251.40    273.76 o 
  -8   1   1      870.73     1836.29    123.98 o 
  -7   1   1     1447.02     1379.13     49.18 o 
  -6   1   1     3536.58     3300.44     72.05 o 
  -5   1   1    54778.97    51541.68    443.73 o 
  -4   1   1    17843.30    16924.35    188.94 o 
  -3   1   1      148.09      487.15     46.88 o 
  -2   1   1     5989.19     5497.08     86.35 o 
  -1   1   1   102895.46   106513.54   1144.47 o 
   1   1   1        4.54       99.32     29.20 o 
   2   1   1     3069.38     2918.99     89.49 o 
   3   1   1    72639.34    71276.15    577.90 o 
   4   1   1      706.31     1025.17     45.97 o 
   5   1   1     2231.96     2043.44     73.11 o 
   7   1   1    48830.50    47558.91    542.60 o 
   8   1   1       37.10      196.03     48.29 o 
   9   1   1    14296.87    13864.62    281.31 o 
  10   1   1     7414.94     8032.52    287.07 o 
  11   1   1    10849.04    11953.23    370.94 o 
  12   1   1     1692.87     1726.53    177.37 o 
  13   1   1     3217.83     3411.16    634.94 o 
 -13   2   1      914.90      720.42    223.04 o 
 -12   2   1     1931.07     2095.34    252.92 o 
 -11   2   1     1521.51     1565.27    166.08 o 
 -10   2   1    16312.00    17567.29    393.22 o 
  -9   2   1     1611.33     2918.87    127.79 o 
  -8   2   1     2723.02     2959.80     88.72 o 
  -7   2   1    30628.27    28725.73    399.47 o 
  -6   2   1    16806.46    17576.13    332.85 o 
  -5   2   1        7.66      327.56     92.03 o 
  -4   2   1    23778.00    23745.50    221.68 o 
  -3   2   1    34000.41    32099.83    222.99 o 
  -2   2   1     8138.45     8235.29    100.24 o 
  -1   2   1     3022.21     3040.98     66.30 o 
   0   2   1     2060.47     2134.36     99.98 o 
   1   2   1    27573.40    26982.95    318.95 o 
   2   2   1    23406.79    24217.48    210.49 o 
   3   2   1      490.19      520.05     28.47 o 
   4   2   1    24417.43    24345.03    219.53 o 
   5   2   1    19003.24    17179.93    250.07 o 
   6   2   1    15619.17    15536.06    234.89 o 
   7   2   1     8006.98     7712.27    192.14 o 
   8   2   1    23695.62    23952.96    540.00 o 
   9   2   1     7828.15     7560.09    168.29 o 
  10   2   1     2558.10     2444.41    122.48 o 
  11   2   1     3135.46     3557.98    180.94 o 
  12   2   1     6555.23     6868.48    433.22 o 
 -12   3   1     9225.90     9183.11    439.21 o 
 -11   3   1      233.56      469.75    112.14 o 
 -10   3   1     4528.17     5160.69    198.68 o 
  -9   3   1      176.88      961.41     78.85 o 
  -8   3   1    13218.58    13249.01    413.11 o 
  -7   3   1     2161.55     3406.39    124.95 o 
  -6   3   1    23505.11    23633.52    386.07 o 
  -4   3   1    18477.00    18514.92    185.45 o 
  -3   3   1      579.66      652.38     31.30 o 
  -2   3   1    55507.94    61465.75    409.49 o 
  -1   3   1     8600.20    10024.70    138.84 o 
   0   3   1    10347.88    12121.99    177.23 o 
   1   3   1     2957.04     2848.85     60.99 o 
   2   3   1    58808.75    64419.49    473.60 o 
   3   3   1     4254.15     5494.69     83.66 o 
   4   3   1     3540.16     3500.84     64.42 o 
   5   3   1      157.95      463.95     90.31 o 
   6   3   1    38336.30    38466.75    440.27 o 
   7   3   1        0.46      564.13     88.02 o 
   8   3   1      807.08     1040.45     94.37 o 
   9   3   1        1.04      346.77     87.13 o 
  10   3   1    17103.37    17695.34    355.61 o 
  11   3   1      186.76      311.89    113.66 o 
  12   3   1      160.10      173.66    101.54 o 
 -12   4   1     2658.88     2391.96    214.32 o 
 -11   4   1     3546.41     3831.90    395.70 o 
 -10   4   1     4568.01     4772.91    238.14 o 
  -9   4   1     1320.73     1616.60     92.05 o 
  -8   4   1     7273.07     7329.37    156.57 o 
  -7   4   1     7264.67     7475.14    186.02 o 
  -6   4   1    12472.89    12513.97    277.99 o 
  -5   4   1     9132.98     9442.93    187.39 o 
  -4   4   1    16365.15    16358.63    214.30 o 
  -3   4   1     6079.06     6473.65    106.75 o 
  -2   4   1    45981.01    46953.11    456.23 o 
  -1   4   1     7390.23     8437.97    134.07 o 
   0   4   1    20335.97    20375.08    251.16 o 
   1   4   1    29782.51    29897.42    381.83 o 
   2   4   1      386.66      365.48     28.08 o 
   3   4   1      464.35      485.64     33.99 o 
   4   4   1    22323.11    21334.49    238.22 o 
   5   4   1    11215.30    10849.66    156.71 o 
   6   4   1      137.81      164.38     25.98 o 
   7   4   1      652.50      832.36     51.24 o 
   8   4   1    17279.35    17168.68    276.57 o 
   9   4   1     4635.38     5152.20    153.47 o 
  10   4   1      500.42      408.85     68.52 o 
  11   4   1      167.38      164.61     79.62 o 
  12   4   1     9304.71     8625.54    478.67 o 
 -11   5   1     1379.19     1220.29    155.70 o 
 -10   5   1      402.76      343.81     98.93 o 
  -9   5   1     9458.96     9627.56    264.19 o 
  -8   5   1     5696.45     6392.66    242.98 o 
  -7   5   1     3955.03     4698.43    150.44 o 
  -6   5   1      130.88      286.35     65.62 o 
  -5   5   1    10815.00    10305.36    272.00 o 
  -4   5   1     3439.26     3680.08    170.80 o 
  -3   5   1     6332.55     6376.34    154.25 o 
  -2   5   1     3724.37     3420.05    118.23 o 
  -1   5   1    42373.14    42637.58    484.79 o 
   0   5   1      548.09      546.73     61.41 o 
   1   5   1        4.64       87.24     30.72 o 
   2   5   1     6271.88     6753.42    134.76 o 
   3   5   1    23385.38    24319.80    310.04 o 
   4   5   1     6508.90     5930.28    132.09 o 
   5   5   1       55.23      112.58     30.74 o 
   6   5   1     9674.08     9984.01    232.20 o 
   7   5   1    11775.77    13111.78    400.34 o 
   8   5   1      400.41      415.83    141.81 o 
   9   5   1      127.30      179.35     61.29 o 
  10   5   1     1221.28     1524.65    137.83 o 
  11   5   1     8735.95     8872.98    382.88 o 
 -11   6   1     3915.13     3838.04    377.86 o 
 -10   6   1        0.28       81.52    104.02 o 
  -9   6   1      660.29      718.22     94.22 o 
  -8   6   1      184.64      649.89    101.07 o 
  -7   6   1    31837.73    35095.04    687.34 o 
  -6   6   1     1418.98     2563.72    200.90 o 
  -5   6   1       77.24      100.46     48.92 o 
  -4   6   1        8.21      411.57     50.57 o 
  -3   6   1    24584.35    23296.09    616.97 o 
  -2   6   1      786.46      945.45    115.67 o 
  -1   6   1     4368.59     4448.72    201.82 o 
   0   6   1      117.68      586.49    113.11 o 
   1   6   1    30565.20    32360.33    499.46 o 
   2   6   1      405.72      960.33    107.13 o 
   3   6   1      963.51      904.42    108.93 o 
   4   6   1      284.74      619.28    103.16 o 
   5   6   1    22499.22    23511.21    379.57 o 
   6   6   1      563.21     1107.44     82.10 o 
   7   6   1     1145.22     1222.37    139.71 o 
   8   6   1      522.48     1561.45    215.15 o 
   9   6   1    17677.01    17270.16    570.68 o 
  10   6   1       23.54        0.00    111.26 o 
 -10   7   1      859.67     1139.09    278.63 o 
  -9   7   1     4622.86     4688.13    314.47 o 
  -8   7   1     4512.53     5492.63    274.83 o 
  -7   7   1     1740.17     1971.99    148.33 o 
  -6   7   1     8907.82     8492.81    375.83 o 
  -5   7   1    12056.01    12194.95    449.78 o 
  -4   7   1      341.20      477.10    104.64 o 
  -3   7   1      395.72      844.85    116.47 o 
  -2   7   1    10423.20     9200.88    404.35 o 
  -1   7   1    20694.03    20649.04    497.12 o 
   0   7   1      113.92      104.87     94.43 o 
   1   7   1      194.46      311.63    119.32 o 
   2   7   1     4978.21     4676.55    273.50 o 
   3   7   1    19700.17    19863.82    601.69 o 
   4   7   1     1644.68     1927.40    153.48 o 
   5   7   1      286.53      340.50     86.77 o 
   6   7   1     6918.62     7742.67    267.68 o 
   7   7   1    12657.09    13252.86    413.24 o 
   8   7   1      122.79      353.91    110.08 o 
   9   7   1       80.73      118.69    125.63 o 
  10   7   1     3548.87     3665.57    434.58 o 
  -8   8   1     7594.57     6796.45    462.91 o 
  -7   8   1      759.71     1222.74    118.29 o 
  -6   8   1     6446.25     6239.08    276.52 o 
  -5   8   1      342.54      820.11    207.36 o 
  -4   8   1     9473.47     8767.77    349.91 o 
  -3   8   1     3767.58     5129.55    267.09 o 
  -2   8   1    20107.67    19842.23    527.16 o 
  -1   8   1     1977.03     2344.52    178.40 o 
   0   8   1     8592.19     8565.33    297.60 o 
   1   8   1     6892.13     8484.87    506.52 o 
   2   8   1     6759.88     6518.26    293.55 o 
   3   8   1      245.92      411.80    169.47 o 
   4   8   1    13903.13    13672.52    407.55 o 
   5   8   1     1760.38     2416.09    176.53 o 
   6   8   1       92.55      179.32     75.76 o 
   7   8   1       15.43      292.28    133.09 o 
   8   8   1     9967.56     9330.70    440.69 o 
  -7   9   1       53.22      419.95     93.59 o 
  -6   9   1     1719.85     1916.07    170.36 o 
  -5   9   1      309.14     1011.42    164.63 o 
  -4   9   1    11740.20    10648.55    412.05 o 
  -3   9   1      354.64      231.11    173.10 o 
  -2   9   1    11534.36    11259.92    415.78 o 
  -1   9   1       18.26      980.11    231.16 o 
   0   9   1     8134.65     7649.58    352.31 o 
   1   9   1      951.19     1065.75    182.68 o 
   2   9   1    20277.14    20338.29    573.42 o 
   3   9   1     1085.61     2320.98    407.18 o 
   4   9   1     3019.14     3038.20    195.41 o 
   5   9   1      672.73      905.15    123.12 o 
   6   9   1     9411.52     9666.07    475.76 o 
   7   9   1        2.03      350.56    167.40 o 
  -5  10   1      773.46      855.15    142.45 o 
  -4  10   1     4455.08     4216.93    274.44 o 
  -3  10   1     7902.26     7590.08    363.94 o 
  -2  10   1     3192.32     3250.14    241.41 o 
  -1  10   1      127.31      232.27    102.73 o 
   0  10   1     7275.04     7626.78    417.90 o 
   1  10   1     4356.79     4174.42    351.04 o 
   2  10   1     5016.94     4895.89    248.49 o 
   3  10   1      680.50      643.07    113.08 o 
   4  10   1    13692.86    12737.41    414.50 o 
   5  10   1     2004.17     1794.58    210.45 o 
 -12   0   2      816.34      839.05    217.19 o 
 -10   0   2    22627.93    23799.82   1876.06 o 
  -8   0   2     3511.89     4161.49    206.44 o 
  -6   0   2    52852.84    51177.12   1208.78 o 
  -4   0   2    19229.07    19460.15    385.49 o 
  -2   0   2    30210.73    30434.73    426.32 o 
   2   0   2    79750.65    81530.35   1054.21 o 
   4   0   2    33156.05    33074.96    369.51 o 
   6   0   2    34888.85    34723.37    544.92 o 
   8   0   2     4633.88     4832.28    237.14 o 
  10   0   2    20559.32    21754.93    767.15 o 
  12   0   2     1845.06     1947.21    211.71 o 
 -13   1   2      657.56      681.35    352.48 o 
 -12   1   2     6386.63     7130.34    442.60 o 
 -11   1   2     3870.44     4297.55    350.52 o 
 -10   1   2     1415.68     1323.07    125.01 o 
  -9   1   2      893.81     1061.34     85.56 o 
  -8   1   2    27092.66    25872.34    557.77 o 
  -7   1   2     1941.15     3011.55     74.15 o 
  -6   1   2      786.47      910.56     39.45 o 
  -5   1   2     9526.46     9433.73    134.79 o 
  -4   1   2    51745.78    49236.96    367.55 o 
  -3   1   2    29711.75    28322.43    235.05 o 
  -2   1   2     7665.41     7888.53     87.61 o 
  -1   1   2    48631.50    49886.18   1242.57 o 
   1   1   2    11825.95    10667.63    222.15 o 
   2   1   2     1396.81     1468.06     42.47 o 
   3   1   2    14931.33    14771.02    277.35 o 
   4   1   2    51902.54    49172.46    523.11 o 
   5   1   2      150.31      235.68     36.30 o 
   6   1   2     3406.25     3179.40     96.15 o 
   7   1   2     7320.66     9057.59    175.00 o 
   8   1   2    13344.24    13237.97    200.08 o 
   9   1   2      179.91      278.17     86.57 o 
  10   1   2     7821.73     8151.11    245.38 o 
  11   1   2     4965.56     5719.13    260.49 o 
  12   1   2     4939.36     5868.72    276.52 o 
  13   1   2       41.81        0.00    241.03 o 
 -13   2   2     4908.55     5387.90    546.01 o 
 -12   2   2     1155.31     1298.95    351.58 o 
 -11   2   2     4150.76     4889.37    245.59 o 
 -10   2   2     8570.11     8340.71    299.19 o 
  -9   2   2    31297.02    32677.85    399.88 o 
  -7   2   2    10322.73    10498.97    202.15 o 
  -6   2   2    29020.87    28757.42    433.21 o 
  -5   2   2    21575.24    21115.27    219.16 o 
  -4   2   2     5693.47     5732.07     97.15 o 
  -3   2   2    15856.83    16902.18    173.52 o 
  -2   2   2    11586.27    10758.59    120.43 o 
  -1   2   2    31626.81    34389.11    324.10 o 
   0   2   2     8081.64     8354.30    123.06 o 
   1   2   2    52589.27    55781.88    484.48 o 
   2   2   2    20798.46    19191.28    255.42 o 
   3   2   2    28587.14    28863.84    258.82 o 
   4   2   2       39.99      113.78     34.07 o 
   5   2   2    59084.08    58550.40    885.72 o 
   6   2   2     8429.91     7827.19    176.50 o 
   7   2   2     9467.34     9201.87    159.55 o 
   8   2   2     2251.01     2480.45    122.06 o 
   9   2   2    25767.97    27878.25    407.53 o 
  10   2   2      745.03      802.85     88.87 o 
  11   2   2      570.43      775.76    145.19 o 
  12   2   2     2960.17     3275.06    214.22 o 
 -12   3   2     1445.21     1206.14    224.51 o 
 -11   3   2    16485.13    16809.33    427.71 o 
 -10   3   2      586.46     1834.93    310.27 o 
  -9   3   2     9871.04    10633.14    286.06 o 
  -8   3   2      667.50     1258.38     78.70 o 
  -7   3   2    29750.42    30467.15    335.51 o 
  -5   3   2    34209.32    34328.64    358.04 o 
  -4   3   2       64.25      348.61     28.81 o 
  -3   3   2    17334.18    17906.01    182.47 o 
  -2   3   2       20.24      118.27     20.60 o 
  -1   3   2    46908.52    53099.06    566.88 o 
   0   3   2     1885.35     2666.15     82.15 o 
   1   3   2    17166.66    18284.48    172.62 o 
   2   3   2    24263.57    24311.43    226.87 o 
   3   3   2    63074.48    64700.04    502.77 o 
   4   3   2     2166.19     1981.31     65.58 o 
   5   3   2     7625.71     7569.56    150.60 o 
   6   3   2     3227.83     3868.87    171.64 o 
   7   3   2    45833.01    44880.31   1193.66 o 
   8   3   2       35.84      468.79     65.36 o 
   9   3   2     4816.48     5003.07    175.16 o 
  10   3   2      140.41      337.63     81.46 o 
  11   3   2    20175.01    20627.53    449.06 o 
  12   3   2      141.82      294.23    120.38 o 
 -12   4   2      208.50      174.70    101.41 o 
 -11   4   2     3076.73     2554.35    256.49 o 
 -10   4   2     1156.17     1595.86    147.70 o 
  -9   4   2     6214.03     6426.81    239.09 o 
  -8   4   2     1906.17     2374.45     94.51 o 
  -7   4   2      899.22      906.66     65.05 o 
  -6   4   2     5081.35     5134.24    183.69 o 
  -5   4   2    17631.01    16183.11    506.84 o 
  -4   4   2     8435.57     9064.37    162.08 o 
  -3   4   2    15214.40    14495.98    180.14 o 
  -2   4   2     5817.99     6597.02    142.28 o 
  -1   4   2    20942.38    20590.45    267.23 o 
   0   4   2     2848.54     2934.51     76.49 o 
   1   4   2    45006.56    44180.25    362.02 o 
   2   4   2     3921.00     4340.43     79.89 o 
   3   4   2    13108.26    13020.41    173.36 o 
   4   4   2       32.47      213.05     30.86 o 
   5   4   2    23629.32    23799.68    327.12 o 
   6   4   2     8010.71     8007.28    166.43 o 
   7   4   2      600.32      624.95     52.02 o 
   8   4   2       46.79      331.36     57.95 o 
   9   4   2     9005.65     9222.27    230.99 o 
  10   4   2     4491.29     4745.13    166.66 o 
  11   4   2      656.53      644.98    102.96 o 
  12   4   2       39.59       31.28    174.67 o 
 -11   5   2     2134.96     2232.69    198.15 o 
 -10   5   2       51.82      237.96    130.95 o 
  -9   5   2     1165.52     1247.92    101.51 o 
  -8   5   2     6831.04     7410.67    259.26 o 
  -7   5   2    10184.82    11003.92    224.69 o 
  -6   5   2     3691.43     4196.11    161.72 o 
  -5   5   2     3772.78     3355.45    140.06 o 
  -4   5   2    23231.54    23328.42    439.96 o 
  -3   5   2     3118.30     3635.28     95.64 o 
  -2   5   2     2814.22     3032.90    125.69 o 
  -1   5   2      894.16      844.98     49.17 o 
   0   5   2    33156.22    34164.23    462.33 o 
   1   5   2     1618.89     1564.85     85.77 o 
   2   5   2     1977.40     1881.37     65.54 o 
   3   5   2    10028.65    10871.84    183.80 o 
   4   5   2    29822.86    29522.11    494.50 o 
   5   5   2     1172.18     1265.02     61.86 o 
   6   5   2     1089.32     1319.98     81.04 o 
   7   5   2    13033.01    13972.52    262.96 o 
   8   5   2    21624.64    22487.80    504.53 o 
   9   5   2      827.51      684.62    104.94 o 
  10   5   2      300.90      321.19     67.44 o 
  11   5   2     2503.86     2479.36    179.27 o 
 -11   6   2       50.06      174.57    142.52 o 
 -10   6   2     4429.50     4571.49    361.39 o 
  -8   6   2     1772.32     1907.87    143.14 o 
  -7   6   2      598.54     1496.07    105.76 o 
  -6   6   2    17923.95    17457.15    416.20 o 
  -5   6   2      139.67      352.73    100.53 o 
  -4   6   2       67.20       87.12     36.44 o 
  -3   6   2        2.74      612.15     86.90 o 
  -2   6   2    22722.52    23162.84    380.20 o 
  -1   6   2      327.65     1065.37    111.02 o 
   0   6   2      444.82      345.47     63.82 o 
   1   6   2      133.22      739.61     84.66 o 
   2   6   2    31379.65    30812.35    713.68 o 
   3   6   2        8.12      411.21     83.39 o 
   4   6   2     1903.33     1668.76     86.82 o 
   5   6   2      356.24     1498.72    147.08 o 
   6   6   2    30674.37    31614.49    532.57 o 
   7   6   2        6.86      258.48     54.68 o 
   8   6   2     2050.61     2043.64    163.43 o 
   9   6   2       73.45      571.41    168.98 o 
  10   6   2     5087.38     5139.01    338.58 o 
 -10   7   2      322.96      434.93    189.80 o 
  -9   7   2     5905.37     5373.07    335.84 o 
  -8   7   2     9885.05    10172.46    351.72 o 
  -7   7   2     6388.64     7219.08    231.81 o 
  -6   7   2     1254.32     1421.36    163.23 o 
  -5   7   2     8659.50     8357.22    411.86 o 
  -4   7   2     6252.56     6635.18    318.78 o 
  -3   7   2     2774.86     3126.58    332.72 o 
  -2   7   2     1778.91     1589.32     83.20 o 
  -1   7   2     7189.38     6421.56    265.04 o 
   0   7   2     9344.30     9316.02    294.58 o 
   1   7   2     1926.74     1955.89    140.11 o 
   2   7   2      256.26      295.44     80.73 o 
   3   7   2    10591.25    10674.78    325.83 o 
   4   7   2     7769.03     8429.35    271.36 o 
   5   7   2     1980.43     2060.74    130.17 o 
   6   7   2       39.41      292.64     67.90 o 
   7   7   2    13957.54    14098.74    386.28 o 
   8   7   2     9568.21     9614.95    487.75 o 
   9   7   2      220.21      363.80    144.04 o 
  -9   8   2     6654.93     6303.46    390.16 o 
  -8   8   2       28.77      819.74    168.92 o 
  -7   8   2     3194.23     3150.53    245.60 o 
  -6   8   2      946.80     1399.28    179.15 o 
  -5   8   2    11346.19    11173.49    455.33 o 
  -4   8   2      387.70      784.89    186.18 o 
  -3   8   2    22074.37    21437.72    554.24 o 
  -2   8   2     5151.79     5951.67    279.00 o 
  -1   8   2    14157.91    13931.31    429.96 o 
   0   8   2       18.50       25.12     69.45 o 
   1   8   2    25275.42    25089.86    601.06 o 
   2   8   2     6423.90     7076.46    310.97 o 
   3   8   2     7524.19     7491.94    255.75 o 
   4   8   2       23.95      188.25    102.34 o 
   5   8   2    13424.48    13334.48    378.08 o 
   6   8   2     2804.91     2838.13    174.83 o 
   7   8   2      956.78     1145.09    183.59 o 
   8   8   2      171.71      299.94    129.54 o 
  -7   9   2     7528.16     7168.80    342.29 o 
  -6   9   2      655.95     1274.48    162.82 o 
  -5   9   2     5537.72     5603.23    311.46 o 
  -4   9   2       13.32      557.23    163.63 o 
  -3   9   2    13039.33    12560.36    494.16 o 
  -2   9   2      717.37     1023.21    156.12 o 
  -1   9   2    14199.15    14548.94    470.31 o 
   1   9   2     2743.13     3152.97    220.23 o 
   2   9   2     3313.12     3629.97    212.81 o 
   3   9   2    18783.85    19703.04    487.02 o 
   4   9   2      215.93     1163.47    167.51 o 
   5   9   2      655.45      628.96    106.29 o 
   6   9   2     1057.43     1200.24    207.74 o 
   7   9   2    13921.29    11866.46    723.92 o 
  -5  10   2     7695.96     7131.70    697.62 o 
  -4  10   2      122.36      354.46    127.49 o 
  -3  10   2     6078.84     6368.20    285.58 o 
  -2  10   2     4753.81     4534.16    242.01 o 
  -1  10   2     1668.56     1834.88    157.46 o 
   0  10   2      904.39      890.67    135.04 o 
   1  10   2     5580.55     6104.78    281.11 o 
   2  10   2     3067.73     2909.09    196.55 o 
   3  10   2     3202.84     3001.17    205.38 o 
   4  10   2       10.24      462.19    144.59 o 
 -13   0   3    19088.73    20130.85   1361.99 o 
 -11   0   3     3371.10     3107.42    331.61 o 
  -9   0   3    16690.64    18137.54    929.29 o 
  -7   0   3      931.74      750.76     63.06 o 
  -5   0   3    78382.45    78890.24    802.01 o 
  -3   0   3     5505.26     5653.20     93.90 o 
   1   0   3     1133.98     1291.04     78.79 o 
   3   0   3    13404.57    13552.02    201.83 o 
   5   0   3     6594.12     6126.56    151.92 o 
   7   0   3    16826.14    17269.75    565.55 o 
   9   0   3    13826.20    14588.03    489.85 o 
  11   0   3    14724.80    15210.89    543.92 o 
 -13   1   3      845.36     1251.80    225.54 o 
 -12   1   3     2283.69     2461.90    234.01 o 
 -11   1   3    16543.18    17023.54    451.31 o 
 -10   1   3     2881.09     3717.35    350.75 o 
  -9   1   3      647.11      749.17     94.16 o 
  -8   1   3      587.95      723.78     69.38 o 
  -7   1   3    28923.61    27884.49    383.56 o 
  -6   1   3     2719.62     4383.94    159.51 o 
  -5   1   3     7647.01     8485.24    119.52 o 
  -4   1   3     3045.85     3261.67     69.15 o 
  -3   1   3    43632.20    44282.57    337.91 o 
  -2   1   3     1609.64     2805.30    114.91 o 
  -1   1   3     2883.23     3292.00     84.78 o 
   0   1   3    61827.59    60438.50   1247.37 o 
   1   1   3    87066.88    87619.69    766.53 o 
   2   1   3     5252.00     5018.98     84.23 o 
   3   1   3    14989.20    14733.28    165.41 o 
   4   1   3    21276.75    20428.97    211.62 o 
   5   1   3    37414.43    36323.29    386.96 o 
   6   1   3     4167.28     4155.31    118.50 o 
   7   1   3     3571.76     3325.09    118.77 o 
   8   1   3     1710.08     2227.42    107.32 o 
   9   1   3     3888.67     4024.58    150.82 o 
  10   1   3     3044.56     3395.98    194.78 o 
  11   1   3     3692.52     4335.33    227.54 o 
  12   1   3     3909.97     4322.59    245.74 o 
 -13   2   3     3113.05     3289.78    444.84 o 
 -12   2   3     9805.59    11094.04    536.63 o 
 -11   2   3       36.53      352.99    184.42 o 
 -10   2   3     7045.14     7650.01    310.57 o 
  -9   2   3     5656.38     5267.62    156.43 o 
  -8   2   3    23641.84    24192.65    639.07 o 
  -7   2   3     1291.25     1558.03     62.49 o 
  -6   2   3    23460.33    23575.42    362.96 o 
  -5   2   3     6870.13     6072.57    119.28 o 
  -4   2   3    48765.21    49544.02    338.32 o 
  -3   2   3     7355.53     7193.55     91.30 o 
  -2   2   3    18134.05    18634.38    258.07 o 
  -1   2   3    12337.74    11169.14    194.27 o 
   0   2   3    27791.33    29657.83    369.23 o 
   1   2   3    16590.40    16747.96    147.95 o 
   2   2   3    16044.69    16099.15    229.67 o 
   3   2   3    10412.87     9426.08    128.75 o 
   4   2   3    20582.93    20427.11    201.50 o 
   5   2   3      174.16      380.42    128.25 o 
   6   2   3    34236.36    34712.79    585.28 o 
   7   2   3     7600.44     7266.22    151.88 o 
   8   2   3     2369.22     2291.89     88.27 o 
   9   2   3     6455.89     6530.79    198.52 o 
  10   2   3    17386.90    18591.53    365.43 o 
  11   2   3       83.42      132.55     85.79 o 
  12   2   3      979.80      700.18    109.11 o 
 -12   3   3     3601.91     3494.41    246.50 o 
 -11   3   3      139.10      586.90    118.41 o 
 -10   3   3    26517.29    27991.58    542.73 o 
  -9   3   3     7482.18     7226.63    209.88 o 
  -8   3   3     8369.46     8582.29    192.40 o 
  -7   3   3      675.44     1551.16     96.05 o 
  -6   3   3    26613.51    26360.62    482.32 o 
  -5   3   3       23.68      888.89    173.61 o 
  -4   3   3    12469.26    12541.59    162.22 o 
  -3   3   3     8429.65     8787.31    115.23 o 
  -2   3   3    26082.67    27636.57    301.60 o 
  -1   3   3     3275.48     3613.03    107.90 o 
   0   3   3    65229.14    73091.91    625.55 o 
   1   3   3      382.15      822.01     41.59 o 
   2   3   3    40487.02    42287.05    331.78 o 
   3   3   3     4602.25     4523.87     84.63 o 
   4   3   3    48702.73    49504.82    423.34 o 
   5   3   3     3708.34     3837.88    110.11 o 
   6   3   3    12285.31    11657.06    210.83 o 
   7   3   3     1167.07     1924.25    132.76 o 
   8   3   3    39391.80    40991.84    502.54 o 
   9   3   3      317.76      725.05     85.54 o 
  10   3   3     2244.02     2397.24    140.76 o 
  11   3   3       12.12       73.84    105.13 o 
  12   3   3    12247.89    12279.42    377.52 o 
 -12   4   3     7918.83     7704.88    414.71 o 
 -11   4   3      495.11      625.99    107.83 o 
 -10   4   3      970.83     1108.81    126.17 o 
  -9   4   3     1037.65     1622.77    104.41 o 
  -8   4   3    11424.69    11067.16    217.24 o 
  -6   4   3      719.82      739.12     82.03 o 
  -5   4   3     3884.21     4221.65    156.10 o 
  -4   4   3    19925.16    18967.08    260.92 o 
  -3   4   3      821.52     1030.37     44.57 o 
  -2   4   3    27624.35    26750.35    340.40 o 
  -1   4   3    12523.47    12691.91    227.57 o 
   0   4   3    24978.08    25518.95    280.24 o 
   1   4   3       12.87      341.22     33.52 o 
   2   4   3    57783.96    56863.23    444.21 o 
   3   4   3     3223.59     3705.60     95.49 o 
   4   4   3     4960.08     4890.31     98.71 o 
   5   4   3     1199.37     1522.98     78.73 o 
   6   4   3    17420.96    17425.37    263.65 o 
   7   4   3     1726.27     2151.13     97.36 o 
   8   4   3     9151.41     9077.06    219.36 o 
   9   4   3     2852.33     3030.30    155.70 o 
  10   4   3    12169.04    12271.67    320.84 o 
  11   4   3     4135.23     4333.35    201.47 o 
  12   4   3      345.16      270.25    184.73 o 
 -11   5   3     5415.74     5549.62    280.69 o 
 -10   5   3     2245.51     2717.42    204.18 o 
  -9   5   3       94.39      361.57     75.34 o 
  -8   5   3     2949.61     2912.19    133.16 o 
  -7   5   3    11495.17    12281.65    255.83 o 
  -6   5   3     5499.36     6343.75    208.38 o 
  -5   5   3      343.41      382.47     51.93 o 
  -4   5   3     6872.15     6014.56    146.74 o 
  -3   5   3    31395.96    32008.52    558.28 o 
  -2   5   3     9791.29    10388.59    261.65 o 
  -1   5   3       55.76      218.04     65.37 o 
   0   5   3     2034.61     2034.12     73.91 o 
   1   5   3    37669.11    38786.29    426.87 o 
   2   5   3    13961.57    13964.57    211.75 o 
   3   5   3     2614.01     2376.57     70.43 o 
   4   5   3     6784.94     7450.29    209.59 o 
   5   5   3    15555.13    15472.91    262.58 o 
   6   5   3     1160.51     1267.63     77.71 o 
   7   5   3      236.32      535.13     62.59 o 
   8   5   3    10061.42    10357.80    274.57 o 
   9   5   3     6339.87     6385.65    211.27 o 
  10   5   3       15.81        0.00     76.32 o 
  11   5   3     2454.20     2166.04    169.30 o 
 -11   6   3     2831.36     2932.50    288.24 o 
 -10   6   3      375.34      615.52    151.93 o 
  -9   6   3    14422.37    15449.26    844.50 o 
  -7   6   3      611.66      828.75     97.89 o 
  -6   6   3       79.53      315.90     75.79 o 
  -5   6   3    12371.78    12475.40    317.35 o 
  -4   6   3      651.10     1086.85    138.04 o 
  -3   6   3      687.56      689.08     44.07 o 
  -2   6   3      115.24      484.37     75.47 o 
  -1   6   3    12428.67    12890.66    242.56 o 
   0   6   3       24.33      731.72     96.31 o 
   1   6   3       71.60      102.10     76.02 o 
   3   6   3    27670.07    28259.12    536.57 o 
   4   6   3      278.55      978.39     60.01 o 
   5   6   3      130.12      127.00     41.84 o 
   7   6   3    18586.35    19224.00    382.46 o 
   8   6   3        7.20      199.48    119.09 o 
   9   6   3     2335.39     2164.04    163.83 o 
  10   6   3      305.07      766.80    129.64 o 
 -10   7   3     4766.80     4886.02    497.76 o 
  -9   7   3      156.85      320.98    115.75 o 
  -8   7   3     6659.02     6385.73    367.75 o 
  -7   7   3     9136.92     9263.37    307.15 o 
  -6   7   3     4982.55     5945.11    246.63 o 
  -5   7   3       43.97       60.62     96.62 o 
  -4   7   3    10041.88     9687.75    438.20 o 
  -3   7   3    12368.93    12464.69    380.27 o 
  -2   7   3     1895.88     2213.79    187.01 o 
  -1   7   3      707.20      635.31     90.24 o 
   0   7   3     3260.10     3126.57    155.09 o 
   1   7   3    14680.02    15083.44    382.70 o 
   2   7   3     9019.11     8710.13    287.83 o 
   3   7   3      957.58     1077.98     67.34 o 
   4   7   3     5275.90     5647.25    161.78 o 
   5   7   3    11521.38    12007.19    288.50 o 
   6   7   3     1650.51     1419.93    125.46 o 
   7   7   3     3749.93     3705.56    211.63 o 
   8   7   3     8380.75     8244.46    975.18 o 
   9   7   3     7256.28     6802.18    423.60 o 
  -9   8   3      825.56     1240.74    229.53 o 
  -8   8   3     9170.79     9004.62    519.57 o 
  -7   8   3     2068.95     2275.63    242.42 o 
  -6   8   3     3673.09     3559.90    233.24 o 
  -5   8   3     5956.83     6250.89    350.35 o 
  -4   8   3     9531.26     8986.93    349.91 o 
  -3   8   3     2276.46     2176.21    186.28 o 
  -2   8   3    14612.55    14293.39    435.79 o 
  -1   8   3    13446.73    14275.11    435.76 o 
   0   8   3     6634.48     7030.08    267.61 o 
   1   8   3       11.37      181.84     87.50 o 
   2   8   3    26529.32    26432.40    502.69 o 
   3   8   3     3685.83     4641.13    182.53 o 
   4   8   3     4387.02     4708.00    187.23 o 
   5   8   3      191.00      421.66     85.96 o 
   6   8   3    11871.27    11725.32    373.42 o 
   7   8   3     3808.97     3768.95    356.76 o 
   8   8   3     1855.03     2027.08    243.22 o 
  -7   9   3       11.55      618.85    114.94 o 
  -6   9   3    11940.62    11347.60    393.17 o 
  -5   9   3       58.79      362.92    108.20 o 
  -4   9   3     8511.54     8026.91    401.18 o 
  -3   9   3     2273.81     2682.41    186.70 o 
  -2   9   3    13006.77    12688.52    440.59 o 
  -1   9   3     1599.46     1760.58    176.15 o 
   0   9   3    18600.81    19413.25    761.83 o 
   1   9   3      873.08     1565.76    151.96 o 
   2   9   3     8872.12     9186.95    323.24 o 
   3   9   3      978.35     1230.98    224.60 o 
   4   9   3    16946.10    16796.16    454.75 o 
   5   9   3     1084.89     1473.07    195.52 o 
   6   9   3     1178.19     1125.10    151.24 o 
   7   9   3      276.96      332.20    151.34 o 
  -5  10   3     2168.07     1908.28    412.32 o 
  -4  10   3     6242.21     5889.99    282.45 o 
  -3  10   3      785.88      690.05    120.00 o 
  -2  10   3     6303.77     6636.98    291.72 o 
  -1  10   3     4956.40     4816.37    250.31 o 
   0  10   3     6470.49     6151.84    431.93 o 
   1  10   3      413.78      753.28    126.06 o 
   2  10   3     5767.48     6051.72    280.34 o 
   3  10   3     5894.24     5635.12    323.12 o 
   4  10   3     3810.83     3189.92    210.05 o 
 -12   0   4    12273.42    13316.61   1146.97 o 
 -10   0   4      722.71      462.59    153.58 o 
  -8   0   4    15589.34    14989.56    866.20 o 
  -6   0   4     2781.85     2622.95    126.41 o 
  -4   0   4    55080.55    55763.35    511.24 o 
  -2   0   4       87.92      349.40    176.15 o 
   2   0   4    56900.53    57566.43    682.70 o 
   4   0   4    39314.71    39232.60    480.45 o 
   6   0   4     9579.96     9542.12    258.23 o 
   8   0   4     8988.62     9477.94    323.31 o 
  10   0   4    19984.02    21218.46    831.89 o 
  12   0   4     5700.24     5804.19    358.07 o 
 -13   1   4      857.97     1628.15    259.88 o 
 -12   1   4       34.45      168.18    113.35 o 
 -11   1   4     1703.89     1806.59    159.13 o 
 -10   1   4    22156.16    22895.57    768.47 o 
  -8   1   4       83.35      125.73     32.29 o 
  -7   1   4       91.64      341.39     33.74 o 
  -6   1   4    49427.89    47578.96    686.87 o 
  -5   1   4    20162.69    19226.12    215.76 o 
  -4   1   4    10626.29    10856.43    132.62 o 
  -3   1   4      322.13      561.14     42.05 o 
  -2   1   4    52307.51    55819.42    412.68 o 
  -1   1   4    10022.67    10159.65    142.74 o 
   0   1   4     3229.09     3609.71    108.90 o 
   1   1   4     8587.57     7771.70    111.65 o 
   2   1   4    17304.25    17555.93    208.29 o 
   3   1   4     1075.59     1180.64     39.14 o 
   4   1   4    13643.58    12418.36    138.33 o 
   5   1   4     5148.51     4807.17    191.59 o 
   6   1   4    31376.27    30920.52    355.64 o 
   7   1   4     3348.54     3071.05    110.10 o 
   8   1   4    13654.30    13878.39    251.39 o 
   9   1   4     6873.02     7064.91    199.70 o 
  10   1   4     6807.74     7503.81    282.13 o 
  11   1   4     2967.24     3138.92    201.74 o 
  12   1   4     4653.12     5246.70    263.91 o 
 -13   2   4      120.93      117.20    172.00 o 
 -12   2   4     6317.89     6333.75    371.28 o 
 -11   2   4    13757.96    14472.37    458.00 o 
 -10   2   4      707.46     1169.25    115.13 o 
  -9   2   4     1684.99     2085.92    107.05 o 
  -8   2   4     9081.21     9074.82    247.07 o 
  -7   2   4    10872.41    11536.83    258.91 o 
  -6   2   4     2820.82     2742.70     87.93 o 
  -5   2   4    13472.79    12656.46    142.46 o 
  -4   2   4     2890.78     2426.14     52.85 o 
  -3   2   4    17527.67    17785.88    159.13 o 
  -2   2   4     8199.20     7836.79    103.06 o 
  -1   2   4     7843.21     7705.47    149.38 o 
   0   2   4     5462.85     4848.86     75.36 o 
   1   2   4    80912.77    85029.24    608.84 o 
   2   2   4     7309.31     7841.80    120.48 o 
   3   2   4     7878.67     7693.04    112.78 o 
   4   2   4     8531.78     7282.85    107.20 o 
   5   2   4    14550.02    14082.87    293.88 o 
   6   2   4     8613.43     8200.98    181.91 o 
   7   2   4    19823.30    20988.11    327.36 o 
   8   2   4     2712.97     2356.96     93.37 o 
   9   2   4     1494.41     1269.41     91.80 o 
  10   2   4     2023.44     2236.53    136.26 o 
  11   2   4    10876.16    11842.78    418.28 o 
  12   2   4      126.44      129.04    107.60 o 
 -12   3   4      554.35      680.51    141.94 o 
 -11   3   4     3852.95     4159.17    236.31 o 
 -10   3   4      631.96     1399.66    164.47 o 
  -9   3   4     8590.14     8637.87    195.66 o 
  -8   3   4     1411.01     1886.59     90.64 o 
  -7   3   4    16346.63    16216.75    431.40 o 
  -5   3   4    38242.11    38487.98    411.47 o 
  -4   3   4    10738.57    11252.30    137.35 o 
  -3   3   4    27378.28    30754.21    258.51 o 
  -2   3   4      267.29      748.90     44.22 o 
  -1   3   4    23517.85    25846.86    321.14 o 
   0   3   4     7468.07     7693.81    105.05 o 
   1   3   4    30573.24    32752.06    275.24 o 
   2   3   4     1194.18     1805.49     56.54 o 
   3   3   4    30538.96    31938.99    313.25 o 
   4   3   4      332.98      497.76     43.37 o 
   5   3   4    33837.63    33673.25    661.41 o 
   6   3   4     9102.61     9020.79    232.30 o 
   7   3   4     5597.61     5463.89    167.63 o 
   8   3   4      387.51      687.36     76.43 o 
   9   3   4    29513.99    30407.11    458.47 o 
  10   3   4        1.41      158.00     67.48 o 
  11   3   4     1397.82     1453.04    120.73 o 
  12   3   4      613.57      682.51    103.07 o 
 -12   4   4     1987.38     2420.21    252.72 o 
 -11   4   4     7036.30     6756.26    299.15 o 
 -10   4   4      673.32     1041.02    128.57 o 
  -9   4   4     5571.66     5266.69    158.57 o 
  -8   4   4     2751.74     3293.04    110.51 o 
  -7   4   4    15505.99    15477.94    335.95 o 
  -6   4   4      135.61      709.56     65.65 o 
  -5   4   4     5903.25     5841.94    142.63 o 
  -4   4   4    10463.73    10281.26    172.84 o 
  -3   4   4    25682.45    25158.18    267.95 o 
  -2   4   4      837.32      723.05     36.36 o 
  -1   4   4    22777.82    23032.02    380.93 o 
   0   4   4    25017.29    25292.72    276.91 o 
   1   4   4     5458.92     5350.48     90.94 o 
   2   4   4      117.82      595.49     36.14 o 
   3   4   4    33164.91    32353.96    304.78 o 
   4   4   4    19747.21    19455.91    293.60 o 
   5   4   4     3074.12     3043.03    106.23 o 
   6   4   4       44.02      434.60     62.79 o 
   7   4   4    17721.23    17285.94    333.83 o 
   8   4   4     7049.04     8032.52    222.58 o 
   9   4   4     3553.60     3503.57    164.45 o 
  10   4   4     1909.26     1909.35    129.20 o 
  11   4   4    10614.67    10303.24    309.87 o 
 -11   5   4      148.46      257.33     95.59 o 
 -10   5   4    10558.59    10492.65    398.75 o 
  -9   5   4     4053.82     5071.20    251.29 o 
  -8   5   4     1241.88     1386.30    128.10 o 
  -7   5   4     1234.74     1265.78     98.86 o 
  -6   5   4    24162.18    24401.59    534.13 o 
  -5   5   4     2946.98     3737.83    278.37 o 
  -4   5   4      237.64      256.04     42.53 o 
  -3   5   4     6279.92     5569.07    110.42 o 
  -2   5   4    72461.30    74653.35   1244.42 o 
  -1   5   4     7395.90     7937.42    212.09 o 
   0   5   4      252.47      197.02     41.52 o 
   1   5   4     8470.78     8571.64    148.49 o 
   2   5   4    36078.82    36372.86    422.51 o 
   3   5   4     8844.61     8597.90    146.21 o 
   4   5   4     4681.79     4351.50    102.67 o 
   5   5   4     4917.33     5055.33    144.10 o 
   6   5   4    15571.45    16659.64    289.27 o 
   7   5   4     1429.60     1706.73     92.91 o 
   8   5   4     3496.05     3619.59    162.83 o 
   9   5   4     5232.87     5187.73    193.04 o 
  10   5   4    11755.63    11166.00    298.98 o 
  11   5   4      114.99      142.71     85.52 o 
 -11   6   4        2.61      518.93    310.87 o 
 -10   6   4      283.54      290.56    159.07 o 
  -9   6   4        5.73      274.29    126.04 o 
  -8   6   4    32882.48    33675.91    971.30 o 
  -6   6   4      155.75      148.20     50.77 o 
  -5   6   4      263.80      685.17     77.63 o 
  -4   6   4    30033.81    29723.09    834.65 o 
  -3   6   4      874.80     1210.18    181.83 o 
  -2   6   4       15.06        0.00     25.07 o 
  -1   6   4        9.44       68.11     30.11 o 
   0   6   4    25238.74    25619.77    466.47 o 
   2   6   4     1296.12     1364.37     60.42 o 
   3   6   4      847.11     1907.81     84.22 o 
   4   6   4    36831.90    35971.94    869.18 o 
   5   6   4      637.11     1517.10     88.81 o 
   6   6   4     7185.37     7066.28    188.03 o 
   7   6   4     1568.81     2926.50    129.93 o 
   8   6   4    17780.15    17205.67    543.13 o 
   9   6   4       64.52      180.18     83.99 o 
  10   6   4     6498.39     5959.45    291.46 o 
 -10   7   4     5803.15     6013.79    547.31 o 
  -9   7   4     2756.53     3205.60    265.23 o 
  -8   7   4        8.94      102.81     69.03 o 
  -7   7   4     8630.57     8418.37    288.33 o 
  -6   7   4    21857.68    22055.06    521.09 o 
  -5   7   4     1377.77     1926.14    150.72 o 
  -4   7   4      682.67      750.30    100.08 o 
  -3   7   4     5017.17     5064.57    241.68 o 
  -2   7   4    36470.89    36165.80    787.40 o 
  -1   7   4     4709.40     4194.47    325.05 o 
   0   7   4       75.90      148.13     56.72 o 
   1   7   4     4859.79     5303.91    197.22 o 
   2   7   4    24355.56    23202.85    695.09 o 
   3   7   4     8852.19     8373.09    183.20 o 
   4   7   4      538.60      729.50     65.11 o 
   5   7   4     8610.10     8354.29    215.66 o 
   6   7   4    13379.91    13744.63    319.56 o 
   7   7   4      116.81      234.99    105.66 o 
   8   7   4     3522.19     3096.49    283.16 o 
   9   7   4     4539.69     4086.37    295.15 o 
  -9   8   4     3495.05     2984.78    368.24 o 
  -8   8   4     1744.51     2806.01    240.19 o 
  -7   8   4     7619.76     7364.15    290.14 o 
  -6   8   4      509.80      700.37    115.33 o 
  -5   8   4     3613.82     3571.27    209.84 o 
  -4   8   4     8077.37     9565.38    377.95 o 
  -3   8   4     9909.45     9316.15    305.43 o 
  -2   8   4      589.19      639.59    146.83 o 
  -1   8   4    14737.53    14859.67    530.91 o 
   0   8   4     9168.95     9625.02    264.35 o 
   1   8   4     1763.71     1773.27    136.67 o 
   2   8   4      130.96      595.58    101.39 o 
   3   8   4    12136.00    12504.36    302.98 o 
   4   8   4     2075.68     2648.92    145.19 o 
   5   8   4     1314.65     1391.77    115.13 o 
   6   8   4      154.24      436.04     99.71 o 
   7   8   4    12481.05    11718.44    559.27 o 
   8   8   4     3821.92     3808.14    328.75 o 
  -7   9   4     2497.74     2772.20    297.20 o 
  -6   9   4      117.93      778.81    122.79 o 
  -5   9   4    10354.91     9891.74    508.27 o 
  -4   9   4     1444.63     1504.10    147.50 o 
  -3   9   4     5877.29     6318.07    265.99 o 
  -2   9   4     2055.93     2432.26    249.49 o 
  -1   9   4    12718.37    12617.16    415.69 o 
   0   9   4     1745.58     1798.45    149.15 o 
   1   9   4     8991.30     9346.45    377.78 o 
   3   9   4     5919.70     5790.27    242.88 o 
   4   9   4      905.80     1124.94    123.88 o 
   5   9   4     5954.59     5846.38    270.03 o 
   6   9   4      650.60     1194.14    176.76 o 
  -5  10   4     5773.29     4721.40    452.45 o 
  -4  10   4     2195.83     2041.68    174.10 o 
  -3  10   4      935.27     1008.15    130.43 o 
  -2  10   4     1158.38     1041.38    135.22 o 
  -1  10   4     3841.67     4174.10    233.43 o 
   0  10   4     1286.61     1356.73    158.26 o 
   1  10   4     4788.02     4685.77    250.23 o 
   2  10   4     5333.87     4815.86    253.97 o 
   3  10   4     5743.74     5865.04    280.27 o 
   4  10   4     2449.72     2185.87    183.43 o 
 -13   0   5      451.78      798.40    229.34 o 
 -11   0   5    17988.30    19279.82   1730.35 o 
  -9   0   5      580.88      392.70     63.67 o 
  -7   0   5    29015.67    27877.37   1186.60 o 
  -5   0   5     3055.10     3396.78     89.22 o 
  -3   0   5    96035.90    94360.66   1148.68 o 
  -1   0   5    34720.41    36942.95    873.22 o 
   1   0   5    46230.63    47217.97    702.88 o 
   3   0   5    30487.19    30634.89    485.30 o 
   5   0   5    11566.71    10335.42    203.40 o 
   7   0   5     4108.71     3831.02    151.27 o 
   9   0   5    11262.45    12012.36    377.02 o 
  11   0   5     2118.80     2373.15    225.63 o 
 -13   1   5    10893.27    11289.95    807.62 o 
 -12   1   5      936.82     1082.44    183.12 o 
 -11   1   5     1002.87     1037.49    130.86 o 
 -10   1   5     1623.96     1772.97    144.95 o 
  -9   1   5    33732.84    35225.09    948.84 o 
  -8   1   5      968.75     1597.21    136.71 o 
  -7   1   5      124.95      151.39     42.83 o 
  -6   1   5     7112.77     6219.75    137.26 o 
  -5   1   5    41958.84    39826.26    374.72 o 
  -4   1   5     6337.97     5688.48     91.10 o 
  -3   1   5     2226.97     2290.53     54.90 o 
  -2   1   5      332.12      302.32     27.66 o 
  -1   1   5    14097.93    14834.85    229.07 o 
   0   1   5      702.36     1665.78     76.09 o 
   1   1   5      645.42      751.24     36.27 o 
   2   1   5     5358.69     4931.09     78.98 o 
   3   1   5    30523.73    30027.52    259.22 o 
   4   1   5     3508.67     3633.68     66.74 o 
   5   1   5     9713.84     8946.33    119.47 o 
   6   1   5     1954.38     1811.40     91.69 o 
   7   1   5    22190.07    21739.41    292.55 o 
   8   1   5     1875.92     1878.20     80.69 o 
   9   1   5    13808.17    14036.07    329.61 o 
  10   1   5     6073.72     6515.51    266.04 o 
  11   1   5     4145.95     4641.21    253.44 o 
  12   1   5      486.13      557.52    118.27 o 
 -13   2   5      119.18      263.54    344.40 o 
 -12   2   5     2446.96     2814.15    340.59 o 
 -11   2   5     4314.10     4636.02    223.13 o 
 -10   2   5    11522.67    12210.13    336.57 o 
  -8   2   5     8631.09     9307.28    232.53 o 
  -7   2   5    16667.96    16620.85    235.84 o 
  -6   2   5     3752.22     3764.43     90.08 o 
  -5   2   5       21.76       45.76     17.07 o 
  -4   2   5    19952.96    20277.73    174.86 o 
  -3   2   5    17058.15    15945.42    151.46 o 
  -2   2   5     1500.95     1997.38     54.90 o 
  -1   2   5     2920.99     2758.86     94.48 o 
   0   2   5    13036.39    12925.45    143.64 o 
   1   2   5     3236.47     2866.13     61.95 o 
   2   2   5    11398.59    11611.23    129.38 o 
   3   2   5     4395.64     4304.92     81.70 o 
   4   2   5    24819.19    24406.35    249.42 o 
   5   2   5     4121.60     3786.51    120.94 o 
   6   2   5     5510.89     5462.69    120.50 o 
   7   2   5     8611.03     8003.02    253.24 o 
   8   2   5    10171.76    11046.36    218.78 o 
   9   2   5     1007.54     1062.47     84.36 o 
  10   2   5       78.18       97.70     59.99 o 
  11   2   5     1658.64     1708.20    150.86 o 
  12   2   5     4892.85     5225.19    287.31 o 
 -12   3   5     9135.27     8919.26    422.35 o 
 -11   3   5      170.64      581.15    180.30 o 
 -10   3   5     7900.71     8097.07    303.34 o 
  -9   3   5     1785.59     2307.02    105.68 o 
  -8   3   5    11477.31    11307.37    221.10 o 
  -7   3   5      107.57      345.82     60.55 o 
  -6   3   5    23095.99    23123.50    317.21 o 
  -5   3   5      683.23     1457.39     78.27 o 
  -4   3   5    21071.77    20930.64    205.42 o 
  -3   3   5      394.32      544.36     31.07 o 
  -2   3   5    29911.98    32454.96    319.39 o 
   0   3   5    21444.16    22851.33    218.32 o 
   1   3   5     2334.02     2115.73     52.01 o 
   2   3   5    44077.83    45510.64    319.15 o 
   3   3   5      624.26     1051.32     54.14 o 
   4   3   5    12240.64    12434.51    177.68 o 
   5   3   5     1854.65     1862.67     83.57 o 
   6   3   5    29754.18    30223.11    472.19 o 
   7   3   5        9.18      388.40     56.63 o 
   8   3   5     1176.42     1288.97     83.94 o 
   9   3   5      444.44      570.14     83.64 o 
  10   3   5    11661.63    12083.72    312.65 o 
  11   3   5      813.93      956.09    139.03 o 
  12   3   5      112.74      136.54     88.23 o 
 -12   4   5     1950.84     1849.31    300.96 o 
 -11   4   5     5033.08     5152.82    243.23 o 
 -10   4   5     2467.67     2833.50    217.45 o 
  -9   4   5      877.95     1079.85     77.64 o 
  -8   4   5     4221.22     4207.05    157.08 o 
  -7   4   5     7887.58     8795.48    203.42 o 
  -6   4   5    15768.93    15605.60    257.25 o 
  -5   4   5      312.00      457.51     47.24 o 
  -4   4   5    13515.04    12641.36    179.31 o 
  -3   4   5    20801.15    21332.57    266.76 o 
  -2   4   5    14653.68    13905.72    187.47 o 
  -1   4   5      545.95      491.13     37.40 o 
   0   4   5    24471.61    22940.01    221.42 o 
   1   4   5    23579.25    23213.69    252.67 o 
   2   4   5     2080.00     2038.67     58.82 o 
   3   4   5     7376.24     8153.95    132.76 o 
   4   4   5    15479.05    15550.00    214.79 o 
   5   4   5    22195.07    22496.94    325.52 o 
   6   4   5      296.35      280.14     47.57 o 
   7   4   5     3466.86     3885.98    135.87 o 
   8   4   5    18779.63    19017.27    351.88 o 
   9   4   5     6332.26     7076.47    231.35 o 
  10   4   5     1518.37     1567.04    123.75 o 
  11   4   5     1603.05     1583.02    128.99 o 
 -11   5   5      678.09     1093.59    139.14 o 
 -10   5   5      571.35      745.99    120.34 o 
  -9   5   5    24662.44    25561.24   1013.14 o 
  -8   5   5     3195.31     4530.75    253.89 o 
  -7   5   5     3055.15     3431.97    155.46 o 
  -6   5   5      423.68      675.27     66.40 o 
  -5   5   5    48225.83    48504.58   1007.33 o 
  -4   5   5      211.04      547.15     72.64 o 
  -3   5   5      142.56      218.89     30.69 o 
  -2   5   5     1087.39     1207.79     77.00 o 
  -1   5   5    92151.98    95689.50    974.29 o 
   0   5   5     1672.78     1914.75     86.63 o 
   1   5   5    11563.17    11772.96    163.11 o 
   2   5   5    11423.46    11060.08    213.49 o 
   3   5   5    53522.25    53574.86    508.01 o 
   4   5   5     8559.37     8139.45    222.20 o 
   5   5   5     3766.23     3895.35    140.58 o 
   6   5   5    15376.35    14926.40    276.91 o 
   7   5   5    43127.19    44938.85    564.08 o 
   8   5   5      740.31      706.91     82.17 o 
   9   5   5     2451.40     2173.67    129.76 o 
  10   5   5     2709.97     2762.04    154.79 o 
  11   5   5    15807.45    15363.06    427.09 o 
 -11   6   5    12688.92    12581.41    581.88 o 
 -10   6   5       11.15      401.33    333.33 o 
  -9   6   5       43.55      320.56    201.21 o 
  -8   6   5       42.88      889.65    172.40 o 
  -7   6   5    48341.56    48484.25    782.47 o 
  -6   6   5     1069.36     2000.46    154.38 o 
  -5   6   5     1575.56     1749.24    102.38 o 
  -4   6   5      895.56     1574.89     88.43 o 
  -3   6   5    44217.08    44985.37   1169.02 o 
  -2   6   5      762.26     1447.26     76.73 o 
  -1   6   5     2492.97     2400.72    121.36 o 
   0   6   5      610.37      837.37     53.95 o 
   1   6   5    53986.35    54754.70    761.11 o 
   2   6   5     1576.57     2427.76     80.89 o 
   3   6   5     4204.60     4222.29    110.72 o 
   4   6   5     1283.84     1972.04    125.57 o 
   5   6   5    36188.21    37133.64    483.66 o 
   6   6   5      594.64     1064.99     85.13 o 
   7   6   5    15603.89    15820.43    322.27 o 
   8   6   5      154.48      928.58    106.53 o 
   9   6   5    19359.39    18684.56    556.09 o 
  10   6   5      366.39      397.18     86.72 o 
 -10   7   5     1206.81      788.24    222.72 o 
  -9   7   5    12272.24    12424.43    601.73 o 
  -8   7   5     3001.70     3881.05    262.85 o 
  -7   7   5      842.16      999.80    159.06 o 
  -6   7   5     2937.05     2774.52    136.25 o 
  -5   7   5    16640.40    17288.52    353.19 o 
  -4   7   5      918.14     1196.82    138.71 o 
  -3   7   5      896.34      841.25     92.51 o 
  -2   7   5     3988.47     4540.66    182.37 o 
  -1   7   5    23890.11    22591.38    621.45 o 
   0   7   5      489.31      401.74     35.52 o 
   1   7   5     1399.43     1409.55     85.75 o 
   2   7   5     6064.52     6489.60    175.87 o 
   3   7   5    24006.31    24214.78    347.96 o 
   4   7   5     2768.83     2882.32    120.80 o 
   5   7   5     1153.96     1357.12     97.21 o 
   6   7   5     5030.24     5331.67    198.24 o 
   7   7   5    12834.98    12940.31    379.95 o 
   8   7   5       53.22      244.39    104.42 o 
   9   7   5     2411.44     2194.49    255.43 o 
  -9   8   5      219.95      217.61    147.47 o 
  -8   8   5     8853.96     8222.37    390.50 o 
  -7   8   5     2804.11     3776.56    210.74 o 
  -6   8   5     6417.28     6502.51    268.16 o 
  -5   8   5      271.75      426.28     87.08 o 
  -4   8   5     9103.50     9500.04    310.82 o 
  -3   8   5     7368.38     8735.49    296.51 o 
  -2   8   5     8975.60     9194.68    279.54 o 
  -1   8   5      107.92      114.43     96.54 o 
   0   8   5     5738.73     5984.79    207.43 o 
   1   8   5    12695.25    13471.85    363.59 o 
   2   8   5     3006.11     2894.59    159.72 o 
   3   8   5     1095.12     1244.29    103.58 o 
   4   8   5     8087.22     7666.54    242.52 o 
   5   8   5     3752.86     4323.69    209.28 o 
   6   8   5      202.36      190.64     74.38 o 
   7   8   5      115.37      172.76    133.08 o 
   8   8   5     7733.16     6948.36    548.42 o 
  -7   9   5      252.80      336.87    126.78 o 
  -6   9   5     1575.68     1766.20    156.15 o 
  -4   9   5     8819.03     8949.65    525.01 o 
  -3   9   5      321.64      384.80     93.76 o 
  -2   9   5     8305.15     9244.74    401.53 o 
  -1   9   5      215.20     1205.75    175.67 o 
   0   9   5     1483.59     1813.81    205.81 o 
   1   9   5     1370.25     1423.49    159.02 o 
   2   9   5    12940.13    13206.25    367.68 o 
   3   9   5        2.14      822.74    162.63 o 
   4   9   5      687.56      713.11    119.98 o 
   5   9   5       17.79       13.62     74.39 o 
   6   9   5     7549.77     6756.43    306.67 o 
  -5  10   5      285.45      136.59    133.65 o 
  -4  10   5     3118.25     3105.13    192.43 o 
  -3  10   5     5711.26     4962.69    254.94 o 
  -2  10   5      906.75      775.76    155.40 o 
  -1  10   5      930.68      924.00    128.39 o 
   0  10   5     3990.52     3780.83    249.96 o 
   1  10   5     1740.10     1517.25    147.66 o 
   2  10   5     3272.60     2954.13    203.36 o 
   3  10   5     2167.78     2021.39    170.46 o 
   4  10   5     9127.24     7820.94    382.36 o 
 -12   0   6      163.47      107.47     99.54 o 
 -10   0   6    22296.04    24054.83    805.99 o 
  -8   0   6     1547.65     1678.35    133.23 o 
  -6   0   6    45821.19    44296.23    558.78 o 
  -4   0   6      376.50      333.46     25.18 o 
  -2   0   6    50529.09    50244.34   1268.64 o 
   0   0   6     4643.16     4474.90    258.27 o 
   2   0   6    53435.83    53149.71    698.63 o 
   4   0   6     7759.20     7380.98    173.91 o 
   6   0   6    32058.02    31614.03    602.24 o 
   8   0   6     2643.43     2699.45    214.66 o 
  10   0   6    19420.06    21517.06    974.35 o 
  12   0   6     3560.15     3336.92    270.26 o 
 -13   1   6     1100.53     1225.06    215.73 o 
 -12   1   6     7522.54     7996.08    463.44 o 
 -11   1   6     1277.24     1712.88    193.42 o 
 -10   1   6        2.64      110.02     84.12 o 
  -9   1   6     2851.94     2642.88    177.09 o 
  -8   1   6    13937.89    12415.15    562.86 o 
  -7   1   6     1385.96     1360.02    167.64 o 
  -6   1   6      279.67      309.17     30.92 o 
  -5   1   6     6722.72     6225.82    108.50 o 
  -4   1   6    25817.32    25242.14    258.16 o 
  -3   1   6    14975.82    14594.94    161.58 o 
  -2   1   6     7611.74     8319.50    117.18 o 
  -1   1   6    59318.46    59736.76    690.62 o 
   0   1   6   112277.30   113315.20   1012.58 o 
   1   1   6       86.13      307.60     32.80 o 
   2   1   6       83.46      181.06     29.31 o 
   3   1   6     1877.16     1758.89     58.89 o 
   4   1   6    28871.41    26805.36    292.83 o 
   5   1   6      847.58      876.39     37.48 o 
   6   1   6     1520.35     1332.60     55.16 o 
   7   1   6     1033.03     1214.21     78.21 o 
   8   1   6    11700.89    11790.88    356.82 o 
   9   1   6      152.91      124.75     65.95 o 
  10   1   6     4338.35     4908.01    246.33 o 
  11   1   6     4279.68     5062.77    267.82 o 
  12   1   6     4958.59     5104.18    288.72 o 
 -13   2   6     4747.85     4573.56    507.01 o 
 -12   2   6      134.74      547.48    157.64 o 
 -11   2   6    13030.11    12964.73    436.20 o 
 -10   2   6     6848.83     7705.73    275.64 o 
  -9   2   6    14513.03    14669.21    308.14 o 
  -8   2   6      817.25      792.89     47.82 o 
  -7   2   6    26029.61    25246.26    443.68 o 
  -6   2   6     9099.67    10084.86    271.69 o 
  -5   2   6     2409.81     2166.87     57.02 o 
  -4   2   6     9176.62     8985.96    105.73 o 
  -3   2   6    14328.81    14262.55    144.68 o 
  -2   2   6      942.40     1302.93     44.86 o 
  -1   2   6     4264.70     5250.43    120.76 o 
   0   2   6     1512.10     1452.91     49.87 o 
   1   2   6    72178.97    73279.99    523.45 o 
   2   2   6    13664.79    13025.79    148.84 o 
   3   2   6      333.80      378.22     31.13 o 
   4   2   6       41.84       28.88     25.43 o 
   5   2   6    83541.17    84701.41   1142.45 o 
   6   2   6     2710.21     2345.07    102.24 o 
   7   2   6      988.83     1031.53     54.54 o 
   8   2   6     1681.51     1510.55     89.53 o 
   9   2   6    21471.95    23373.44    415.68 o 
  10   2   6     1949.57     1716.71    121.74 o 
  11   2   6      127.23      140.59    119.87 o 
  12   2   6      748.11      678.63    155.27 o 
 -12   3   6       18.34      339.28    177.60 o 
 -11   3   6    13370.02    13584.49    418.47 o 
 -10   3   6     1527.39     1838.04    155.88 o 
  -9   3   6     8815.93     9117.41    203.63 o 
  -7   3   6     6076.33     5976.44    147.54 o 
  -6   3   6     1011.90     1256.63     80.37 o 
  -5   3   6    25591.02    25587.41    253.08 o 
  -4   3   6     1301.94     1790.77     59.40 o 
  -3   3   6     4136.12     4135.37     76.43 o 
  -2   3   6        7.46       33.12     26.77 o 
  -1   3   6    35553.25    38053.75    403.16 o 
   0   3   6      957.34     1495.68     60.99 o 
   1   3   6     9182.80     9737.05    123.89 o 
   2   3   6     7632.55     7569.97    113.86 o 
   3   3   6    44865.91    45325.33    387.27 o 
   4   3   6     6682.39     6827.85    145.01 o 
   5   3   6     1818.49     1689.40     76.72 o 
   6   3   6      883.49      765.18     66.25 o 
   7   3   6    15662.13    15703.67    313.52 o 
   8   3   6       14.89      224.25     72.49 o 
   9   3   6      718.20      704.23     78.36 o 
  10   3   6     1792.79     1770.09    127.48 o 
  11   3   6    11647.35    11407.20    346.57 o 
  12   3   6       58.61      367.34    137.51 o 
 -12   4   6       15.73        0.00     89.38 o 
 -11   4   6     3480.50     3308.82    214.71 o 
 -10   4   6     5767.21     6828.49    265.89 o 
  -9   4   6     2004.76     2465.12    138.12 o 
  -8   4   6     2396.58     2888.56    123.86 o 
  -7   4   6     6885.58     6718.14    157.83 o 
  -6   4   6    14764.17    15030.47    260.39 o 
  -5   4   6     8623.57     8037.55    168.30 o 
  -4   4   6     1251.49     1503.02     60.33 o 
  -3   4   6    35008.23    33042.09    353.39 o 
  -2   4   6    17582.20    17757.05    260.06 o 
  -1   4   6     8180.85     7502.67    148.35 o 
   0   4   6     1838.32     1851.47     58.32 o 
   1   4   6    29283.68    28319.82    272.86 o 
   2   4   6    15365.22    15847.14    178.19 o 
   3   4   6     3831.90     3996.58     98.35 o 
   4   4   6     5949.31     5984.95    128.55 o 
   5   4   6    12960.22    12715.27    477.36 o 
   6   4   6     9583.57     9549.91    295.45 o 
   7   4   6     5920.47     5607.75    190.07 o 
   8   4   6     5132.39     5192.83    182.11 o 
   9   4   6    10170.21    10498.76    282.48 o 
  10   4   6     7376.88     7714.48    257.70 o 
  11   4   6       17.41       62.58     70.56 o 
 -11   5   6     3140.30     3657.63    229.80 o 
 -10   5   6      436.99      547.44    115.02 o 
  -9   5   6     4308.73     4247.64    226.51 o 
  -8   5   6    23376.88    25412.45    547.93 o 
  -7   5   6     3744.05     4490.92    178.25 o 
  -6   5   6     3826.95     3644.96    140.52 o 
  -5   5   6     3618.66     3908.11    149.69 o 
  -4   5   6    45681.94    46695.37    879.01 o 
  -3   5   6     1500.20     1553.79     63.44 o 
  -2   5   6       30.67      109.53     31.52 o 
  -1   5   6     5064.93     5129.47    154.90 o 
   0   5   6    53419.98    52642.74    668.43 o 
   1   5   6     2292.48     2315.46     69.31 o 
   2   5   6      442.61      404.92     31.81 o 
   3   5   6    23144.67    23582.90    280.63 o 
   4   5   6    31215.43    31417.03    582.84 o 
   5   5   6       15.70       98.04     42.05 o 
   6   5   6     1428.59     1690.21     91.78 o 
   7   5   6    12009.43    12346.15    262.34 o 
   8   5   6    24387.04    25101.55    491.76 o 
   9   5   6      468.16      335.97     72.91 o 
  10   5   6     5574.51     4933.59    201.96 o 
  11   5   6     3463.25     3591.92    209.89 o 
 -11   6   6      129.46      316.25    162.07 o 
 -10   6   6    17556.66    17645.04    936.76 o 
  -9   6   6      411.92     2026.77    269.85 o 
  -8   6   6      181.03      371.39     74.78 o 
  -7   6   6      150.18     1191.53    182.79 o 
  -6   6   6    28461.08    28862.03    459.85 o 
  -5   6   6       25.82      330.41     79.00 o 
  -4   6   6     1131.44     1088.42     57.60 o 
  -3   6   6       96.25      833.54    139.53 o 
  -2   6   6    48920.82    48510.68    918.14 o 
  -1   6   6      747.63     1343.68    100.58 o 
   0   6   6     1267.45     1209.39     61.25 o 
   2   6   6    60045.41    57777.62    947.68 o 
   3   6   6      738.20     1035.74     74.27 o 
   4   6   6     1216.80     1350.57     85.00 o 
   6   6   6    30743.95    30879.11    459.96 o 
   7   6   6      322.48      348.86     59.48 o 
   8   6   6    12310.67    11978.47    351.52 o 
   9   6   6      233.46      801.64     94.49 o 
  10   6   6     5717.04     5375.28    214.55 o 
 -10   7   6      503.62      655.95    230.90 o 
  -9   7   6     2560.10     3138.06    465.27 o 
  -8   7   6    15365.19    16734.80    706.94 o 
  -7   7   6     3260.88     4315.44    288.43 o 
  -6   7   6      497.25      490.93     74.60 o 
  -5   7   6     2821.37     2650.51    134.45 o 
  -4   7   6    17718.11    18102.65    343.03 o 
  -3   7   6      275.19      470.23     86.87 o 
  -2   7   6       93.55       93.74     58.50 o 
  -1   7   6      321.68      531.72     94.81 o 
   0   7   6    17382.51    16520.23    321.49 o 
   1   7   6      646.59      600.63     48.58 o 
   2   7   6     5335.23     5004.64    137.71 o 
   3   7   6     5152.84     5698.31    169.61 o 
   4   7   6    15701.61    15956.59    289.10 o 
   5   7   6      411.89      404.20     61.59 o 
   6   7   6     3849.60     3698.64    165.79 o 
   7   7   6     6651.54     7007.80    350.19 o 
   8   7   6    13260.52    12662.30    591.29 o 
   9   7   6      110.90      194.75    140.41 o 
  -9   8   6     2032.84     2074.59    315.61 o 
  -8   8   6      677.95      864.51    159.45 o 
  -7   8   6     4501.40     4407.51    348.73 o 
  -6   8   6     7870.71     8797.41    485.83 o 
  -5   8   6     5708.24     5814.46    251.99 o 
  -4   8   6      433.37      424.70     86.86 o 
  -3   8   6    16028.41    16707.22    417.79 o 
  -2   8   6     8618.00    10419.75    300.95 o 
  -1   8   6     2865.57     2758.50    157.59 o 
   0   8   6      780.92      766.55     85.21 o 
   1   8   6    15728.78    15755.06    376.52 o 
   2   8   6     3505.90     4720.44    203.73 o 
   3   8   6     1680.68     1896.92    136.47 o 
   4   8   6      884.66      934.02     94.75 o 
   5   8   6    10078.49     9860.25    317.15 o 
   6   8   6     4481.59     4657.98    248.17 o 
   7   8   6       45.98       83.98    113.15 o 
   8   8   6      560.77      538.68    193.91 o 
  -7   9   6     3134.69     3053.16    277.78 o 
  -6   9   6      707.78      934.07    120.06 o 
  -5   9   6    11715.49    11902.99    523.10 o 
  -3   9   6     2006.66     2250.05    169.61 o 
  -2   9   6      208.10      291.49     87.98 o 
  -1   9   6    23220.88    23112.74    598.87 o 
   0   9   6       12.51      578.05     94.84 o 
   1   9   6      296.96      317.40     82.94 o 
   2   9   6       18.85       28.70     67.04 o 
   3   9   6    14590.91    14622.61    393.04 o 
   4   9   6        5.56      561.85     98.40 o 
   5   9   6      418.80      574.27    111.53 o 
   6   9   6       29.30      205.54     92.23 o 
  -5  10   6     1272.69      701.84    197.52 o 
  -4  10   6      379.20      335.46     88.01 o 
  -3  10   6     4528.54     4554.64    232.93 o 
  -2  10   6     7875.02     6486.80    386.75 o 
  -1  10   6      525.46      441.30     98.47 o 
   0  10   6     1025.46      953.98    167.65 o 
   1  10   6     4174.24     4394.18    268.51 o 
   2  10   6     2933.91     2328.53    183.93 o 
   3  10   6     1586.44     1101.73    132.16 o 
   4  10   6       23.95      145.39    114.06 o 
 -13   0   7    11359.10    10627.71    676.61 o 
 -11   0   7     1572.58     1372.37    248.21 o 
  -9   0   7     8901.62     9691.64    453.16 o 
  -7   0   7      183.19      304.02     49.54 o 
  -5   0   7    51000.63    47912.81    451.93 o 
  -3   0   7      710.12      845.07     70.97 o 
  -1   0   7    33492.00    32479.96    555.83 o 
   1   0   7    20300.95    18812.90    258.47 o 
   3   0   7    17191.32    17038.81    264.29 o 
   5   0   7      966.87     1322.56    123.01 o 
   7   0   7    24437.63    24340.30    742.82 o 
   9   0   7    11240.37    11061.61    527.68 o 
  11   0   7    17840.38    19532.04    634.96 o 
 -13   1   7      712.29     1046.60    213.77 o 
 -12   1   7     2698.33     2609.29    194.19 o 
 -11   1   7     9884.98     9814.13    361.13 o 
 -10   1   7     2673.40     3671.50    208.61 o 
  -9   1   7      329.61      257.37     90.87 o 
  -8   1   7      560.18      505.96     42.10 o 
  -7   1   7    11373.50    10119.77    273.32 o 
  -6   1   7     3120.55     3160.91     90.67 o 
  -5   1   7       47.22       63.20     19.56 o 
  -4   1   7    13030.04    12135.42    145.92 o 
  -3   1   7     8564.21     8478.95    132.96 o 
  -2   1   7     2271.02     2600.57     59.17 o 
  -1   1   7     1246.35     1354.45     67.51 o 
   0   1   7      984.28     1548.28    139.87 o 
   1   1   7    28535.92    27760.10    289.01 o 
   2   1   7     3467.77     4015.46     77.64 o 
   3   1   7      805.19      788.30     37.56 o 
   4   1   7     2482.44     2120.78     69.06 o 
   5   1   7    17599.15    16712.30    195.41 o 
   6   1   7       50.64       64.66     24.21 o 
   7   1   7     2850.58     2584.48     74.58 o 
   8   1   7     1117.56     1279.56     90.52 o 
   9   1   7     5472.08     5584.62    221.38 o 
  10   1   7        3.18        0.00     75.61 o 
  11   1   7     2073.24     2209.49    186.05 o 
  12   1   7     3441.94     3603.43    310.86 o 
 -13   2   7     2601.34     2571.34    526.69 o 
 -12   2   7     7895.50     8026.28    400.56 o 
 -11   2   7       11.78      367.15     97.55 o 
 -10   2   7    24855.75    25417.09    696.21 o 
  -9   2   7     1544.63     2104.49    131.54 o 
  -8   2   7     5086.87     4658.03    208.62 o 
  -7   2   7      469.98      953.85     67.69 o 
  -6   2   7    62930.16    61297.15    780.88 o 
  -5   2   7      738.62      826.54     63.57 o 
  -4   2   7    15119.11    14825.39    159.17 o 
  -3   2   7       27.34       48.36     20.45 o 
  -2   2   7   140711.19   148036.56   1521.22 o 
  -1   2   7     3600.80     3129.38     87.44 o 
   0   2   7    33979.65    35745.72    303.79 o 
   1   2   7      554.95      522.40     40.78 o 
   2   2   7    57735.90    58044.30    431.64 o 
   3   2   7     4705.36     3962.60     84.12 o 
   4   2   7      462.11      598.79     46.80 o 
   5   2   7       63.47      117.36     40.07 o 
   6   2   7    59608.41    59889.86    919.69 o 
   7   2   7     3590.19     3313.41    114.47 o 
   8   2   7       54.39       98.05     44.26 o 
   9   2   7     1461.50     1520.69    108.37 o 
  10   2   7    19684.14    20873.24    413.32 o 
  11   2   7       96.10      243.58    174.98 o 
  12   2   7      105.97      227.32    101.00 o 
 -12   3   7     5392.33     5625.26    283.63 o 
 -11   3   7     1036.50     1224.87    159.71 o 
 -10   3   7    12733.46    13175.50    476.08 o 
  -9   3   7     1151.09     1600.41    114.10 o 
  -8   3   7    25458.74    26645.32    350.04 o 
  -7   3   7     1221.45     2038.13     95.19 o 
  -6   3   7    11013.86    11215.96    158.86 o 
  -5   3   7     1483.22     1428.36     52.86 o 
  -4   3   7    54459.86    56584.55    448.48 o 
  -3   3   7     2348.33     2871.97     70.02 o 
  -2   3   7     1638.39     1661.92     57.95 o 
  -1   3   7      271.97      301.87     34.27 o 
   0   3   7    61045.36    62117.85    587.15 o 
   1   3   7    21090.54    21204.76    209.29 o 
   2   3   7     2597.97     2613.28     63.14 o 
   3   3   7      435.34      250.03     31.40 o 
   4   3   7    63373.51    64334.47    771.09 o 
   5   3   7     3901.09     3991.06    120.55 o 
   6   3   7     1805.47     1848.67     89.10 o 
   7   3   7      247.89      110.91     45.38 o 
   8   3   7    29300.28    31272.32    467.98 o 
   9   3   7      690.86     1091.29    100.21 o 
  10   3   7       41.66       15.17     63.27 o 
  11   3   7       84.09      204.21     86.12 o 
  12   3   7    10630.63    10214.07    652.87 o 
 -12   4   7     7599.88     6455.01    336.21 o 
 -11   4   7      210.83      233.49    100.09 o 
 -10   4   7     3918.89     3920.34    217.63 o 
  -9   4   7     9504.65     9858.98    274.34 o 
  -8   4   7     7663.32     7295.89    194.93 o 
  -7   4   7      296.77      863.93     73.37 o 
  -6   4   7     6381.11     6636.84    146.23 o 
  -5   4   7    23967.79    23496.70    395.51 o 
  -4   4   7    16383.21    15453.27    242.57 o 
  -3   4   7       69.34      174.06     31.52 o 
  -2   4   7    61703.79    61280.63    641.04 o 
  -1   4   7    29520.70    30181.30    370.35 o 
   0   4   7     4206.55     4218.39     98.60 o 
   1   4   7     2101.90     2192.07     63.42 o 
   2   4   7    41610.29    40692.59    426.04 o 
   3   4   7    11003.11    10989.11    175.02 o 
   4   4   7     1639.18     1539.71     72.69 o 
   5   4   7     2173.12     2127.78    105.80 o 
   6   4   7    15861.52    15215.52    527.06 o 
   7   4   7     2240.17     3357.75    157.09 o 
   8   4   7      847.33      648.56     72.74 o 
   9   4   7     4175.98     4228.53    181.50 o 
  10   4   7    13503.97    13492.59    342.28 o 
  11   4   7     2388.83     2732.72    179.42 o 
 -11   5   7    10297.76    11079.28    459.17 o 
 -10   5   7     1708.49     1691.14    170.39 o 
  -9   5   7      172.41      128.59     99.18 o 
  -8   5   7    10919.20    11421.60    290.52 o 
  -7   5   7    20745.74    22552.44    427.89 o 
  -6   5   7     3712.71     4315.39    244.60 o 
  -5   5   7       15.43       61.44     35.10 o 
  -4   5   7    13555.97    13500.83    225.52 o 
  -3   5   7    40926.86    41535.11    607.65 o 
  -2   5   7     5094.44     4708.28    115.71 o 
  -1   5   7     1080.93     1106.25     56.93 o 
   0   5   7     4401.27     4894.62     93.40 o 
   1   5   7    29311.81    31473.25    324.61 o 
   2   5   7     7011.50     6573.82    114.83 o 
   3   5   7     4344.47     4404.26    143.78 o 
   4   5   7     9035.74     9924.32    209.10 o 
   5   5   7    11097.23    12080.27    214.20 o 
   6   5   7      841.97      808.22     69.87 o 
   7   5   7     6082.49     6573.24    189.51 o 
   8   5   7    12078.88    12083.06    301.60 o 
   9   5   7     9687.36     9514.24    283.87 o 
  10   5   7       52.93       12.35     79.41 o 
  11   5   7     4921.00     4989.76    243.70 o 
 -11   6   7     1652.30     1637.16    223.76 o 
 -10   6   7       93.46      457.04    207.06 o 
  -9   6   7    21603.94    21464.52    761.59 o 
  -8   6   7      682.12     2224.80    216.19 o 
  -7   6   7      260.54      351.46     61.63 o 
  -6   6   7     1038.33     1791.70    141.40 o 
  -5   6   7    22303.13    22916.38    375.46 o 
  -4   6   7      948.37     1047.90     66.77 o 
  -3   6   7     4936.31     4657.49    191.05 o 
  -2   6   7      919.69     1684.11    101.67 o 
  -1   6   7    25168.38    26161.21    395.06 o 
   0   6   7       12.59      184.80     31.83 o 
   1   6   7     2164.08     1929.32     61.38 o 
   3   6   7    43627.96    41790.75    776.36 o 
   4   6   7      485.23      808.28     68.51 o 
   5   6   7     3021.99     2733.96    106.55 o 
   7   6   7    10590.26    10588.65    255.02 o 
   8   6   7      256.74      340.04     84.59 o 
   9   6   7     3703.37     3519.91    176.62 o 
  10   6   7      120.94      503.25     83.73 o 
 -10   7   7     1949.58     2369.92    551.93 o 
  -9   7   7      193.77      318.50    139.30 o 
  -8   7   7    11523.88    11664.49    550.24 o 
  -7   7   7    21153.45    20963.47    639.23 o 
  -6   7   7      675.55     1157.84    126.29 o 
  -5   7   7      276.40      246.48     55.48 o 
  -4   7   7     4477.72     5017.58    214.59 o 
  -3   7   7    16750.23    16694.30    331.35 o 
  -2   7   7     2688.69     2949.12    153.60 o 
  -1   7   7      211.27      382.95     55.33 o 
   0   7   7     2091.45     2053.83     76.81 o 
   1   7   7    18154.88    17243.57    270.27 o 
   2   7   7     1172.86     1001.82     68.28 o 
   3   7   7     2262.51     2162.84     85.50 o 
   4   7   7     8121.90     8399.60    205.34 o 
   5   7   7    10060.25     9616.65    229.59 o 
   6   7   7      377.22      547.77     64.54 o 
   7   7   7     4699.40     4425.84    220.82 o 
   8   7   7     3968.46     3979.15    250.45 o 
   9   7   7     8149.24     6596.28    437.07 o 
  -9   8   7     2666.13     3325.51    287.32 o 
  -8   8   7     4701.37     4519.85    334.81 o 
  -7   8   7      451.79      710.14    106.17 o 
  -6   8   7     8244.51     8412.68    425.76 o 
  -5   8   7    13804.64    14430.88    730.82 o 
  -4   8   7     1154.00     1270.51    119.09 o 
  -3   8   7       61.02      234.55     76.23 o 
  -2   8   7    21764.30    22171.92    453.41 o 
  -1   8   7     9917.17    10520.20    299.74 o 
   0   8   7     3974.26     4096.92    187.78 o 
   1   8   7     1391.63     1403.30    119.98 o 
   2   8   7    19751.18    19654.78    432.46 o 
   3   8   7     1689.27     2348.17    152.19 o 
   4   8   7      802.90     1037.18    123.49 o 
   5   8   7      636.74      674.31     92.32 o 
   6   8   7    11054.19     9870.82    352.86 o 
   7   8   7     2891.21     2604.35    268.60 o 
   8   8   7      697.43      568.30    156.20 o 
  -7   9   7      309.55      903.01    185.52 o 
  -6   9   7     5037.96     4987.23    251.76 o 
  -5   9   7      943.07     1226.56    131.77 o 
  -4   9   7    11372.95    11787.06    458.68 o 
  -3   9   7      185.04      800.33    132.14 o 
  -2   9   7     5378.73     4988.20    221.60 o 
  -1   9   7       42.25      267.68     80.71 o 
   0   9   7    15475.09    15806.56    542.00 o 
   1   9   7      951.61     1357.77    129.97 o 
   2   9   7     1411.99     1364.63    127.29 o 
   3   9   7       82.61        0.00     78.44 o 
   4   9   7    14620.92    14243.66    395.98 o 
   5   9   7     1093.54     1436.61    163.27 o 
   6   9   7      268.55      255.55     81.49 o 
  -4  10   7     1085.84      974.47    114.81 o 
  -3  10   7      301.14      348.15    108.27 o 
  -2  10   7     4031.82     4399.94    275.16 o 
  -1  10   7     2849.35     2538.59    195.78 o 
   0  10   7     2514.09     2597.59    207.42 o 
   1  10   7      430.60      506.58     95.76 o 
   2  10   7     6275.83     5948.08    272.86 o 
   3  10   7     5687.84     4699.81    236.59 o 
   4  10   7      747.63      422.18    121.55 o 
 -12   0   8     6288.95     6228.35    478.82 o 
 -10   0   8       72.85        0.00    184.50 o 
  -8   0   8    11878.33    10345.43    572.17 o 
  -6   0   8      103.26       94.80     18.90 o 
  -4   0   8    54712.45    50934.66    803.70 o 
  -2   0   8     1228.83     1396.24     76.66 o 
   0   0   8    13696.55    13209.05    532.95 o 
   2   0   8     1133.12      904.09     49.76 o 
   4   0   8    13718.90    12669.53    466.26 o 
   6   0   8     4654.44     4666.53    173.70 o 
   8   0   8    15787.00    16697.41    589.10 o 
  10   0   8     6895.81     7394.02    412.27 o 
  12   0   8     7628.08     7937.51    479.96 o 
 -13   1   8      560.92      999.70    301.64 o 
 -12   1   8       22.02      165.97     94.75 o 
 -11   1   8     1232.89     1145.43    185.56 o 
 -10   1   8    15664.02    16599.56    618.89 o 
  -9   1   8     1017.87     2249.34    162.71 o 
  -8   1   8       89.94      204.25     34.73 o 
  -7   1   8     1619.29     1523.10     78.47 o 
  -6   1   8    20876.16    20070.83    297.58 o 
  -5   1   8     5157.68     4804.83    100.43 o 
  -4   1   8     2075.77     2009.42     53.50 o 
  -3   1   8    20136.18    19438.53    239.69 o 
  -2   1   8     1013.56     1158.37     92.02 o 
  -1   1   8     2051.93     2389.29     99.75 o 
   0   1   8      251.84      280.88     64.88 o 
   1   1   8    20417.63    19580.05    248.50 o 
   2   1   8    18431.38    17351.35    206.92 o 
   3   1   8      665.69      885.47     36.26 o 
   4   1   8     9512.20     8540.27    139.80 o 
   5   1   8    14669.50    13388.77    220.41 o 
   6   1   8     8787.45     7912.19    167.87 o 
   7   1   8     2350.65     1963.43     96.97 o 
   8   1   8     6597.40     5994.00    168.22 o 
   9   1   8     9084.42     9072.87    282.38 o 
  10   1   8     4436.84     4464.55    243.94 o 
  11   1   8      126.84      192.22    103.78 o 
  12   1   8     1465.40     1729.96    160.06 o 
 -13   2   8     2005.74     1756.80    325.38 o 
 -12   2   8     2242.75     2538.27    214.98 o 
 -11   2   8    11710.87    11934.99    385.60 o 
 -10   2   8        4.03      786.54    148.33 o 
  -9   2   8    23102.41    23591.73    493.01 o 
  -8   2   8     5569.61     5084.79    263.39 o 
  -7   2   8    14819.93    13811.93    355.62 o 
  -6   2   8      114.68      141.96     20.32 o 
  -5   2   8    51397.05    51215.06    607.87 o 
  -4   2   8      971.74      918.65     39.39 o 
  -3   2   8    20918.30    20585.16    184.58 o 
  -2   2   8     8285.79     8922.65    159.25 o 
  -1   2   8    48969.98    49227.54    490.04 o 
   0   2   8      180.06      384.86     50.37 o 
   1   2   8    64554.17    66040.85    495.28 o 
   2   2   8      180.31      195.98     27.10 o 
   3   2   8    41281.91    39435.14    601.58 o 
   4   2   8     6263.05     5705.93    143.28 o 
   5   2   8     2428.67     2652.45     86.73 o 
   6   2   8      745.75      735.21     50.92 o 
   7   2   8    18814.08    18740.32    446.37 o 
   8   2   8     2264.71     2017.95    110.09 o 
   9   2   8       14.76       27.96     56.65 o 
  10   2   8      295.18      471.96    103.84 o 
  11   2   8    11546.68    12646.30    431.86 o 
  12   2   8     1058.62      971.43    202.64 o 
 -12   3   8      130.24      400.97    220.92 o 
 -11   3   8    11800.24    12232.96    486.98 o 
 -10   3   8     3443.48     4142.47    244.42 o 
  -9   3   8    12025.65    12137.06    294.60 o 
  -8   3   8     1466.47     1641.28     81.26 o 
  -7   3   8    27258.57    27772.16    537.46 o 
  -6   3   8      682.61     1163.37     50.58 o 
  -5   3   8     9092.35     8815.98    129.05 o 
  -4   3   8      161.50      259.18     24.99 o 
  -3   3   8    51112.74    53882.79    510.59 o 
  -2   3   8       18.86      258.31     32.53 o 
  -1   3   8    17740.27    18571.60    241.19 o 
   0   3   8     8940.47     8686.36    136.22 o 
   1   3   8    36327.12    35845.82    342.12 o 
   2   3   8        1.82      125.05     23.71 o 
   3   3   8     5623.18     5795.84    109.59 o 
   4   3   8     6099.03     5555.43    159.86 o 
   5   3   8    46714.66    47272.40    802.83 o 
   6   3   8     2129.77     2073.19     96.01 o 
   7   3   8      752.81      931.92    112.32 o 
   8   3   8     4616.77     3945.94    172.57 o 
   9   3   8    24829.23    25903.22    454.84 o 
  10   3   8      512.64      640.89     88.97 o 
  11   3   8       21.44      118.49     68.89 o 
 -12   4   8     3217.87     2840.48    216.13 o 
 -11   4   8     5421.97     5227.37    266.91 o 
 -10   4   8      541.23      550.82    102.26 o 
  -9   4   8     8226.26     8718.48    257.23 o 
  -8   4   8     4525.90     5338.83    208.57 o 
  -7   4   8    18208.27    17879.29    356.89 o 
  -6   4   8     2940.56     3135.62    101.01 o 
  -5   4   8    22452.56    22706.87    422.74 o 
  -4   4   8    16299.54    15967.94    207.74 o 
  -3   4   8     6238.24     5865.50    142.72 o 
  -2   4   8     1054.98     1166.67     71.33 o 
  -1   4   8    48403.13    47311.64    525.34 o 
   0   4   8     9968.94     9724.90    157.90 o 
   1   4   8      741.01      731.76     42.08 o 
   2   4   8     4872.53     4967.84    106.79 o 
   3   4   8    39632.64    39014.27    594.11 o 
   4   4   8     6479.09     6853.20    155.92 o 
   5   4   8      310.82      284.11     51.46 o 
   6   4   8      879.55      915.62     72.59 o 
   7   4   8    30510.86    30949.10    459.88 o 
   8   4   8     4347.37     4849.60    179.60 o 
   9   4   8     3025.55     2712.51    157.91 o 
  10   4   8     3402.91     3208.14    169.17 o 
  11   4   8    14630.08    14254.67    464.28 o 
 -11   5   8      788.15      678.32    127.44 o 
 -10   5   8     7148.06     7075.16    335.08 o 
  -9   5   8     1329.18     2130.90    199.06 o 
  -8   5   8      498.68      719.33     77.21 o 
  -7   5   8     7500.97     7677.95    229.31 o 
  -6   5   8    27851.86    28519.98    498.61 o 
  -5   5   8     1910.28     2116.70    147.84 o 
  -4   5   8     3841.20     4092.58    117.53 o 
  -3   5   8    14272.52    14292.95    224.24 o 
  -2   5   8    31705.75    33510.73    528.75 o 
  -1   5   8     9818.97     9315.38    245.42 o 
   0   5   8    18883.27    18570.51    225.55 o 
   1   5   8    10493.75    11013.43    157.59 o 
   2   5   8    19495.76    20810.27    276.06 o 
   3   5   8     8699.67     8121.64    171.16 o 
   4   5   8     7722.71     7811.59    168.78 o 
   5   5   8     8322.52     9028.46    181.71 o 
   6   5   8     8556.01     9186.74    222.45 o 
   7   5   8      164.68      145.64     49.19 o 
   8   5   8     7612.92     7899.42    228.72 o 
   9   5   8     2081.46     2181.69    139.59 o 
  10   5   8     5079.71     4907.10    205.69 o 
 -11   6   8       17.58      469.09    140.58 o 
 -10   6   8      556.20      492.10    139.30 o 
  -9   6   8      158.26      753.31    169.30 o 
  -8   6   8    29687.69    32043.01    724.77 o 
  -7   6   8      307.29     1029.98    130.55 o 
  -6   6   8     2107.26     2150.19    118.67 o 
  -4   6   8    19735.81    20241.01    741.76 o 
  -3   6   8      294.36      340.57     45.11 o 
  -2   6   8     1136.86     1035.26    109.31 o 
  -1   6   8     1350.34     1812.22     97.87 o 
   0   6   8    12721.92    12057.81    321.48 o 
   1   6   8       15.89      246.05     32.58 o 
   2   6   8    17728.00    17132.15    297.28 o 
   4   6   8    20129.55    20415.95    309.34 o 
   5   6   8       51.21      189.51     44.77 o 
   6   6   8    14924.90    14758.26    300.22 o 
   8   6   8    12881.36    12371.90    368.53 o 
   9   6   8      249.57      186.51     67.20 o 
  10   6   8     5767.67     4822.53    217.14 o 
 -10   7   8     8338.21     8152.44    864.75 o 
  -9   7   8     1467.18     1684.83    288.21 o 
  -8   7   8     1031.70     1164.85    157.05 o 
  -7   7   8     5123.46     5535.85    310.51 o 
  -6   7   8    14502.62    14639.20    463.95 o 
  -5   7   8      348.03      473.93     74.02 o 
  -4   7   8     5831.46     5525.31    184.58 o 
  -3   7   8     6147.73     6530.36    202.41 o 
  -2   7   8    21757.61    20912.07    456.01 o 
  -1   7   8     8491.47     8150.55    204.43 o 
   0   7   8     5591.74     5368.74    152.52 o 
   1   7   8     4113.48     4771.15    136.80 o 
   2   7   8    10383.24    10122.30    212.41 o 
   3   7   8     4432.96     4141.64    128.79 o 
   4   7   8     5256.03     5231.82    144.36 o 
   5   7   8     6839.71     7065.67    223.63 o 
   6   7   8     3116.22     2933.68    138.44 o 
   7   7   8      109.36      231.33     76.03 o 
   8   7   8     7969.52     7405.87    340.79 o 
   9   7   8     3018.71     2647.38    286.82 o 
  -8   8   8     4148.98     4733.53    300.11 o 
  -7   8   8     9797.97     9980.52    420.75 o 
  -6   8   8     1788.07     1691.93    146.73 o 
  -5   8   8     3788.61     4163.60    187.96 o 
  -4   8   8    10134.41    10846.94    297.57 o 
  -3   8   8    12109.24    11647.80    305.52 o 
  -2   8   8     8701.26     8858.61    262.51 o 
  -1   8   8    20436.69    21056.93    414.47 o 
   0   8   8     4888.54     4772.71    201.77 o 
   1   8   8      552.32      588.31     89.79 o 
   2   8   8     3848.20     3749.49    184.26 o 
   3   8   8    14688.08    14887.27    377.73 o 
   4   8   8      275.41      580.78    111.94 o 
   5   8   8     1671.30     1357.73    139.43 o 
   6   8   8      753.73      696.71    134.44 o 
   7   8   8    15578.86    14148.63    820.16 o 
  -7   9   8     5207.88     5618.17    383.66 o 
  -6   9   8       76.27      672.72    118.12 o 
  -5   9   8     8028.54     7779.66    290.05 o 
  -4   9   8        1.49      198.09     79.37 o 
  -3   9   8    14465.82    14924.71    401.83 o 
  -2   9   8      162.81      867.35    115.46 o 
  -1   9   8     3162.31     3419.29    175.35 o 
   0   9   8       46.52       83.58     63.35 o 
   1   9   8    11388.29    11636.93    345.66 o 
   2   9   8      458.36      833.50    109.77 o 
   3   9   8     1670.41     1633.55    160.87 o 
   4   9   8      937.16     1006.62    131.72 o 
   5   9   8    10113.52     9683.90    498.11 o 
   6   9   8      453.39      488.70    137.53 o 
  -4  10   8     2144.20     1911.14    155.68 o 
  -3  10   8     1360.87     1606.84    147.00 o 
  -2  10   8       27.00       22.93     94.73 o 
  -1  10   8     5534.82     5594.14    237.15 o 
   0  10   8      980.78      715.15    106.80 o 
   1  10   8     2346.80     2368.12    169.02 o 
   2  10   8     1269.44      986.44    117.51 o 
   3  10   8     9335.98     8794.00    326.41 o 
 -13   0   9        6.07      108.00    181.26 o 
 -11   0   9    19753.60    20607.21   1221.87 o 
  -9   0   9      116.09       28.41    105.20 o 
  -7   0   9    23586.84    20266.54    889.30 o 
  -5   0   9     2440.38     2738.33    152.33 o 
  -3   0   9    83592.73    81168.01    880.85 o 
  -1   0   9    16111.11    14505.63    642.14 o 
   1   0   9    76812.81    75612.68    811.32 o 
   3   0   9    26293.71    25308.57    386.46 o 
   5   0   9    22258.41    19751.87   1166.17 o 
   7   0   9     1511.31     1488.61    108.87 o 
   9   0   9    13559.96    14203.89    548.06 o 
  11   0   9    10493.86    11035.77    540.62 o 
 -13   1   9     9069.48     9208.25    473.21 o 
 -12   1   9      439.47      358.48    117.65 o 
 -11   1   9      496.92      395.96    130.56 o 
 -10   1   9     5171.43     5319.82    248.47 o 
  -9   1   9    24720.68    24334.71    504.33 o 
  -8   1   9     8995.46     8112.45    403.56 o 
  -7   1   9     4894.75     4404.08    161.26 o 
  -6   1   9    16209.12    14750.87    280.64 o 
  -5   1   9    42330.69    41476.85    390.20 o 
  -4   1   9     8341.47     7737.03    144.14 o 
  -3   1   9     2751.56     2591.63     69.30 o 
  -2   1   9    41256.77    41878.38    533.15 o 
  -1   1   9    16385.11    16346.94    301.05 o 
   0   1   9     4087.80     4151.87    184.17 o 
   1   1   9    13149.57    13024.05    191.47 o 
   2   1   9    15821.04    15557.45    176.36 o 
   3   1   9    13941.33    12190.98    136.02 o 
   4   1   9      159.14      184.85     26.68 o 
   5   1   9    15924.36    13702.63    385.59 o 
   6   1   9     5924.54     5397.91    176.45 o 
   7   1   9    18158.33    16672.69    573.79 o 
   8   1   9     1573.73     1592.31    117.34 o 
   9   1   9    12013.68    12332.40    332.63 o 
  10   1   9     9615.19    10507.45    373.01 o 
  11   1   9     5296.95     5813.92    349.12 o 
  12   1   9        1.74        0.00    109.28 o 
 -13   2   9      484.23      558.76    270.97 o 
 -12   2   9     4459.85     4484.36    256.72 o 
 -11   2   9     5796.30     5957.01    309.94 o 
 -10   2   9    20281.20    20431.28    563.87 o 
  -9   2   9      119.89      250.46     96.24 o 
  -8   2   9    17411.54    16113.67    580.20 o 
  -7   2   9     2718.63     2790.34    104.20 o 
  -6   2   9     5244.38     4893.70    106.32 o 
  -5   2   9      608.60      777.52     46.33 o 
  -4   2   9    19560.99    18557.82    243.02 o 
  -3   2   9     8028.16     7204.55    106.11 o 
  -2   2   9      250.60      389.98     49.70 o 
  -1   2   9      804.89      848.32     53.49 o 
   0   2   9    86898.09    87597.71    714.33 o 
   1   2   9    23118.15    21750.09    261.69 o 
   2   2   9     7975.92     8215.53    115.45 o 
   3   2   9     2827.65     2809.78     65.48 o 
   4   2   9    45896.75    45891.80    511.83 o 
   5   2   9     5135.04     4452.88    112.70 o 
   6   2   9     1415.42     1435.96     66.62 o 
   7   2   9     2893.12     2488.67     92.14 o 
   8   2   9     9577.51    10077.28    272.69 o 
   9   2   9     2702.82     2631.64    140.18 o 
  10   2   9       99.92      255.54     87.05 o 
  11   2   9      248.15      412.35    100.06 o 
  12   2   9     4149.46     3786.28    339.18 o 
 -12   3   9     8111.39     7884.49    342.17 o 
 -11   3   9      854.95      954.90    145.17 o 
 -10   3   9    14520.74    14816.56    415.15 o 
  -9   3   9     1227.45     2208.63    189.70 o 
  -8   3   9    10081.23     9799.02    308.62 o 
  -7   3   9     4398.04     4261.36    111.65 o 
  -6   3   9    16775.54    16843.80    205.21 o 
  -5   3   9     1957.16     1984.51     84.83 o 
  -4   3   9    16904.24    16752.64    199.81 o 
  -3   3   9      112.24      317.72     38.91 o 
  -2   3   9    39225.33    41206.05    379.88 o 
  -1   3   9      927.77     1473.17     67.97 o 
   0   3   9     5755.00     5968.22    104.98 o 
   1   3   9       59.43      197.51     37.78 o 
   2   3   9    42343.23    41577.49    434.55 o 
   3   3   9       26.44      342.31     35.15 o 
   4   3   9     3288.66     3333.86    116.96 o 
   5   3   9    16949.21    16415.39    328.42 o 
   6   3   9    33102.59    32493.71    582.41 o 
   7   3   9     3587.88     3617.78    143.25 o 
   8   3   9      372.42      454.20     67.14 o 
   9   3   9     1380.22     1216.38    105.08 o 
  10   3   9    17257.08    17672.87    389.89 o 
  11   3   9      111.80      112.86     80.33 o 
 -12   4   9     2890.78     2939.54    277.50 o 
 -11   4   9     4793.96     4803.38    277.58 o 
 -10   4   9     2528.04     2656.92    204.22 o 
  -9   4   9       44.93      234.67     79.61 o 
  -8   4   9    10880.54    10859.08    308.84 o 
  -7   4   9     4500.89     5263.43    146.77 o 
  -6   4   9    17420.11    17013.75    275.95 o 
  -5   4   9     4631.64     4206.89    123.94 o 
  -4   4   9    22794.29    22002.31    371.37 o 
  -3   4   9    11893.39    11936.81    227.17 o 
  -2   4   9    11223.55    10630.66    228.00 o 
  -1   4   9    12701.19    12471.40    219.19 o 
   0   4   9    18005.38    17525.16    252.92 o 
   1   4   9    10946.35    11126.32    173.76 o 
   2   4   9     3073.97     2965.89     78.58 o 
   3   4   9     7107.28     6782.87    145.99 o 
   4   4   9    12936.46    13136.17    271.97 o 
   5   4   9     8161.88     8206.76    217.94 o 
   6   4   9     2793.14     2543.16    137.31 o 
   7   4   9     7174.40     7552.21    231.27 o 
   8   4   9    10329.99    10829.28    269.95 o 
   9   4   9      389.18     1107.53    110.64 o 
  10   4   9      681.90      764.03     91.45 o 
  11   4   9     3506.84     3657.93    230.88 o 
 -11   5   9      583.49      802.07    166.08 o 
 -10   5   9     2004.17     1987.05    188.50 o 
  -9   5   9    16828.86    17627.24    484.33 o 
  -8   5   9      179.78     1003.84    129.75 o 
  -7   5   9     1910.17     2064.99    124.77 o 
  -6   5   9     1101.22     1373.96     92.72 o 
  -5   5   9    38459.11    36299.05   1275.90 o 
  -4   5   9       82.26       78.70     50.11 o 
  -3   5   9    20159.66    20320.18    282.00 o 
  -2   5   9     5225.21     5469.68    159.15 o 
  -1   5   9    24693.12    24775.94    339.38 o 
   0   5   9     1236.66     1184.07     56.20 o 
   1   5   9    35023.45    34378.05    367.08 o 
   2   5   9    10820.79    10506.45    188.57 o 
   3   5   9     9662.92    10067.49    199.25 o 
   4   5   9     1900.07     1785.75     82.30 o 
   5   5   9    15759.02    15728.06    295.29 o 
   6   5   9     3641.54     3909.71    148.03 o 
   7   5   9     9004.03     9118.83    271.17 o 
   8   5   9      641.22      403.27     72.95 o 
   9   5   9     9232.94     8833.69    312.80 o 
  10   5   9     1781.06     1671.83    144.57 o 
 -11   6   9    19901.68    19242.17    860.48 o 
 -10   6   9       76.52      841.49    176.67 o 
  -9   6   9     2616.50     2301.47    188.82 o 
  -7   6   9    28464.75    29032.53    703.11 o 
  -6   6   9      758.33     1084.02     94.61 o 
  -5   6   9     8581.54     8335.42    217.54 o 
  -3   6   9    14631.21    14176.29    413.27 o 
  -2   6   9       16.09      297.97     40.19 o 
  -1   6   9     1419.40     1450.48     70.39 o 
   0   6   9       13.75      464.89     48.53 o 
   1   6   9    17940.03    18850.63    260.11 o 
   2   6   9       73.86      182.54     52.26 o 
   3   6   9    16114.77    16067.73    505.46 o 
   4   6   9      766.07     1594.98     86.05 o 
   5   6   9     7485.96     8025.98    211.93 o 
   6   6   9      650.34      723.29     72.62 o 
   7   6   9    21075.92    20889.47    385.80 o 
   8   6   9      512.06     1204.78    131.58 o 
   9   6   9     2722.63     2669.75    157.89 o 
 -10   7   9      997.40     1103.05    206.86 o 
  -9   7   9    11069.38    11492.02    445.46 o 
  -8   7   9     1750.37     2066.58    199.63 o 
  -7   7   9     1558.66     1519.94    126.61 o 
  -6   7   9      437.23      766.05     84.66 o 
  -5   7   9    12807.87    13057.98    307.30 o 
  -4   7   9       81.86      199.33     69.50 o 
  -3   7   9     9713.69     9243.63    243.58 o 
  -2   7   9     1376.16     2024.53    115.34 o 
  -1   7   9     6869.36     6807.66    182.85 o 
   0   7   9     2232.25     2072.22     95.39 o 
   1   7   9    14844.45    15040.11    294.67 o 
   2   7   9     9381.00     9310.36    197.43 o 
   3   7   9     6927.61     7075.39    162.61 o 
   4   7   9     2616.86     2672.24    112.85 o 
   5   7   9     6054.84     6085.39    186.38 o 
   6   7   9     7177.40     6944.51    209.32 o 
   7   7   9     3532.07     3104.45    206.59 o 
   8   7   9        8.23        0.00    114.42 o 
   9   7   9     3406.90     2732.65    296.26 o 
  -8   8   9     5672.82     5647.09    325.11 o 
  -7   8   9     4693.79     5788.76    326.40 o 
  -6   8   9    10300.70     9807.53    331.26 o 
  -5   8   9     1532.70     1462.83    120.89 o 
  -4   8   9    10550.57    11102.51    270.89 o 
  -3   8   9     3446.50     4422.08    189.40 o 
  -2   8   9     3195.44     3232.01    162.49 o 
  -1   8   9     7627.60     8197.29    250.15 o 
   0   8   9     7808.12     7994.43    247.58 o 
   1   8   9     2548.60     2533.68    142.18 o 
   2   8   9     3348.36     2863.01    151.03 o 
   3   8   9     6090.44     6388.36    253.91 o 
   4   8   9    10401.75    10446.33    360.42 o 
   5   8   9     1289.70     1244.45    138.81 o 
   6   8   9     1030.77      836.59    120.27 o 
   7   8   9     1288.55     1233.65    257.13 o 
  -7   9   9        1.71        0.00    103.39 o 
  -6   9   9     5263.83     5090.46    320.01 o 
  -5   9   9       82.31      726.57    113.00 o 
  -4   9   9     6224.50     6338.29    409.96 o 
  -3   9   9       24.56      223.04     74.56 o 
  -2   9   9    14423.70    15398.90    382.29 o 
  -1   9   9       95.17      695.27     96.85 o 
   0   9   9     2811.49     2738.53    205.86 o 
   1   9   9      440.40      495.34     84.32 o 
   2   9   9    11109.16    11380.23    323.71 o 
   3   9   9       19.34      389.45    118.16 o 
   4   9   9     1493.54     1420.58    204.18 o 
   5   9   9      628.05      723.54    119.00 o 
   6   9   9    10237.06     9385.04    456.92 o 
  -4  10   9     4953.48     4284.35    369.05 o 
  -3  10   9     5633.09     5120.41    316.63 o 
  -2  10   9     1908.25     1892.96    159.99 o 
  -1  10   9      557.96      463.63     88.36 o 
   0  10   9     6700.78     6114.38    271.19 o 
   1  10   9     1894.42     1788.33    156.22 o 
   2  10   9     4128.39     3862.09    217.19 o 
   3  10   9      737.18      609.62    125.15 o 
 -12   0  10        1.46        0.00    113.79 o 
 -10   0  10    26320.19    26856.30    927.07 o 
  -8   0  10     8639.35     7682.73    973.58 o 
  -6   0  10    85920.98    83497.56   2265.82 o 
  -4   0  10      567.62      492.10     39.82 o 
  -2   0  10    90204.77    94081.90   3077.50 o 
   0   0  10    13048.37    11377.54    377.45 o 
   2   0  10    78333.02    76559.26    846.48 o 
   4   0  10     8291.78     7224.27    238.28 o 
   6   0  10    55524.39    54227.87   1519.79 o 
   8   0  10    11121.99    11073.96    341.83 o 
  10   0  10    20937.08    21358.82    734.83 o 
  12   0  10    10298.87     8640.55    735.98 o 
 -13   1  10      155.72      120.98    135.16 o 
 -12   1  10    13760.85    14165.73    586.15 o 
 -11   1  10     2107.50     2104.36    240.96 o 
 -10   1  10        7.72        0.00     97.33 o 
  -9   1  10      736.62      773.27    100.08 o 
  -8   1  10    13489.83    11982.11    454.33 o 
  -7   1  10     2390.76     2649.62    149.54 o 
  -6   1  10     2111.09     1907.05     74.13 o 
  -5   1  10     9152.87     8788.13    146.68 o 
  -4   1  10    31705.04    30604.81    336.59 o 
  -3   1  10    10160.95     9492.28    126.20 o 
  -2   1  10     9685.95    10495.60    244.00 o 
  -1   1  10    20186.23    19025.40    356.56 o 
   0   1  10    86111.56    83756.48   1424.50 o 
   1   1  10      321.25      673.79     51.74 o 
   2   1  10     6178.56     6050.89    105.52 o 
   3   1  10     3028.06     3099.03     66.33 o 
   4   1  10    40644.07    37063.46    565.84 o 
   5   1  10      835.91      644.56     51.17 o 
   6   1  10    17106.03    14931.94    575.66 o 
   7   1  10     3368.21     3013.66    182.22 o 
   8   1  10    12844.54    12911.20    348.00 o 
   9   1  10      360.17      351.59    111.32 o 
  10   1  10    11663.66    12353.96    444.07 o 
  11   1  10     5049.82     5330.81    340.06 o 
  12   1  10     5627.55     4829.35    390.89 o 
 -13   2  10     4620.73     5192.70    707.37 o 
 -12   2  10      786.25      634.48    116.17 o 
 -11   2  10    12563.71    12663.35    373.55 o 
 -10   2  10     4227.01     4553.40    234.65 o 
  -9   2  10     4216.37     4498.67    213.94 o 
  -8   2  10      118.07       95.44     33.93 o 
  -7   2  10    20157.11    19696.65    387.37 o 
  -6   2  10     7649.16     7324.62    161.37 o 
  -5   2  10     4166.04     4043.71    100.63 o 
  -4   2  10     6390.00     6282.28    160.16 o 
  -3   2  10    22208.11    22275.39    229.37 o 
  -2   2  10     1773.11     1215.76     55.49 o 
  -1   2  10       65.24      189.33     35.89 o 
   0   2  10     1818.35     1728.05     81.08 o 
   1   2  10    19998.73    18713.71    213.42 o 
   2   2  10     6130.04     5229.00     95.47 o 
   3   2  10      666.20      871.00     55.43 o 
   4   2  10     5688.06     5322.67    136.63 o 
   5   2  10    38987.73    38083.98    543.90 o 
   6   2  10     5212.00     4531.37    236.12 o 
   7   2  10        0.05        6.59     41.84 o 
   8   2  10     3150.48     3215.85    155.53 o 
   9   2  10    10561.54    10880.47    294.38 o 
  10   2  10     2001.86     2125.69    177.32 o 
  11   2  10      307.38      462.29    118.33 o 
 -12   3  10        0.73      220.56    136.14 o 
 -11   3  10     5033.18     4685.59    246.45 o 
 -10   3  10      316.36      480.84    109.77 o 
  -9   3  10    20955.17    22064.91    418.19 o 
  -7   3  10     3671.43     3521.80    108.12 o 
  -6   3  10     5260.26     4790.24    126.42 o 
  -5   3  10    31563.74    32741.32    342.36 o 
  -4   3  10     1385.91     2564.79     79.72 o 
  -3   3  10     3911.41     4168.94     97.96 o 
  -2   3  10       62.20      160.16     37.65 o 
  -1   3  10    44145.66    47083.95    514.02 o 
   0   3  10     4767.29     4895.97     99.69 o 
   1   3  10     8577.92     9393.58    179.68 o 
   2   3  10      795.99     1192.51     54.90 o 
   3   3  10    40066.27    38784.21    413.66 o 
   4   3  10       84.12      530.65     67.41 o 
   5   3  10     1404.52     1398.61     81.16 o 
   6   3  10      234.25      315.17     54.27 o 
   7   3  10    10015.78     9853.34    257.91 o 
   8   3  10     1513.60     1820.69    115.21 o 
   9   3  10        4.29      123.71     70.33 o 
  10   3  10      668.18      652.50    100.50 o 
  11   3  10     7809.97     7381.62    300.62 o 
 -12   4  10     1169.65     1230.02    245.75 o 
 -11   4  10     2057.54     1861.67    182.74 o 
 -10   4  10     7872.26     7839.58    333.87 o 
  -9   4  10     2348.13     2293.20    154.95 o 
  -8   4  10      250.18      343.68     61.67 o 
  -7   4  10    11296.20    11073.01    211.32 o 
  -6   4  10     9083.30     9913.22    209.32 o 
  -5   4  10     5629.14     5327.25    119.24 o 
  -4   4  10     2152.71     2140.14     80.31 o 
  -3   4  10    39119.50    39349.64    490.02 o 
  -2   4  10     9375.21    10190.12    214.01 o 
  -1   4  10       64.34      127.65     48.21 o 
   0   4  10     5249.64     4697.57    121.90 o 
   1   4  10     8075.35     7499.82    154.11 o 
   2   4  10     8234.17     8360.37    143.31 o 
   3   4  10      861.98      762.94     66.23 o 
   4   4  10     7945.38     7642.79    205.76 o 
   5   4  10     1779.91     1905.78    109.43 o 
   6   4  10     4256.20     4869.91    233.69 o 
   7   4  10      359.79      265.20     58.65 o 
   8   4  10     2327.20     2332.73    127.60 o 
   9   4  10    12877.52    12851.64    342.40 o 
  10   4  10      940.66     1335.55    117.00 o 
  11   4  10      845.47      851.00    127.33 o 
 -11   5  10     1905.37     2063.70    229.60 o 
 -10   5  10      792.80      663.63    101.05 o 
  -9   5  10     4854.40     4697.12    285.36 o 
  -8   5  10    21722.57    23023.23    510.40 o 
  -7   5  10      550.70      882.81     86.84 o 
  -6   5  10     9037.20     9182.29    232.97 o 
  -5   5  10     1552.91     1664.29     75.71 o 
  -4   5  10    29826.96    28855.19    539.60 o 
  -3   5  10       39.31       74.23     46.77 o 
  -2   5  10    26431.43    27618.65    399.78 o 
  -1   5  10     5034.08     4959.64    128.50 o 
   0   5  10    19625.70    19052.94    240.54 o 
   1   5  10      207.39      127.03     36.11 o 
   2   5  10    20826.63    20855.38    279.74 o 
   3   5  10    20117.58    18887.46    413.42 o 
   4   5  10     7233.63     7281.80    168.08 o 
   5   5  10      556.72      553.38     62.00 o 
   6   5  10     6303.44     6575.15    195.34 o 
   7   5  10     5137.69     5128.01    234.02 o 
   8   5  10     9732.62     9647.02    286.16 o 
   9   5  10       78.75      270.87     99.80 o 
  10   5  10     8295.27     8010.71    342.64 o 
 -11   6  10       41.64       91.42    182.70 o 
 -10   6  10    16658.94    16994.86    598.08 o 
  -9   6  10        6.08      116.73     81.12 o 
  -8   6  10     7728.10     7162.38    318.26 o 
  -6   6  10    19278.93    20218.14    360.25 o 
  -5   6  10       15.29       73.08     54.02 o 
  -4   6  10     9990.88     9874.60    237.76 o 
  -3   6  10     2940.27     3610.70    192.96 o 
  -2   6  10    38085.98    38311.26    645.70 o 
  -1   6  10      171.13      427.09     65.86 o 
   0   6  10     8982.97     8750.96    154.08 o 
   1   6  10      390.35     1282.81     75.69 o 
   2   6  10    23817.60    23808.84    348.76 o 
   3   6  10      893.41      927.79     88.89 o 
   4   6  10    15014.85    14620.82    261.98 o 
   5   6  10      326.47      842.80     84.67 o 
   6   6  10     3013.40     3446.97    146.34 o 
   7   6  10      160.08      100.54     49.36 o 
   8   6  10    14056.41    13149.65    367.52 o 
   9   6  10       98.79      296.59     79.53 o 
 -10   7  10      539.54      482.63    227.92 o 
  -9   7  10     2516.49     2968.09    233.27 o 
  -8   7  10    17654.88    17420.72    613.25 o 
  -7   7  10     1543.76     1923.49    169.51 o 
  -6   7  10     1020.21     1014.20     89.23 o 
  -5   7  10      566.16      878.62    122.37 o 
  -4   7  10    16972.11    16897.43    349.51 o 
  -3   7  10      248.72      384.52     60.53 o 
  -2   7  10     8587.85     8299.08    217.24 o 
  -1   7  10     2099.08     2180.91    100.95 o 
   0   7  10    12008.53    11781.75    244.09 o 
   1   7  10      343.97      376.70     57.70 o 
   2   7  10    11076.94    11312.19    239.42 o 
   3   7  10    10740.83    11233.25    245.26 o 
   4   7  10     7149.97     7311.67    189.85 o 
   5   7  10       51.34        0.00     43.93 o 
   6   7  10     7073.31     7063.92    214.46 o 
   7   7  10     3126.39     3093.11    250.66 o 
   8   7  10     4374.01     4027.00    348.90 o 
  -8   8  10        4.88       97.69     95.42 o 
  -7   8  10     7204.83     7163.21    355.61 o 
  -6   8  10     8700.18     9342.35    322.34 o 
  -5   8  10     2510.99     2426.52    138.39 o 
  -4   8  10     1267.52     1460.43    103.91 o 
  -3   8  10    13073.05    13566.31    302.96 o 
  -2   8  10     4076.24     4686.43    192.65 o 
  -1   8  10     4864.59     4600.63    188.59 o 
   0   8  10     5766.45     6164.50    218.68 o 
   1   8  10     9265.46     9810.58    277.89 o 
   2   8  10      762.60     1173.69    109.72 o 
   3   8  10     1775.60     1922.57    164.92 o 
   4   8  10     1791.75     1937.60    162.76 o 
   5   8  10     5886.49     5771.11    434.00 o 
   6   8  10     1980.67     1932.49    167.54 o 
   7   8  10       37.86      241.05    174.75 o 
  -7   9  10     3508.03     3603.56    308.48 o 
  -6   9  10      463.82      522.80    143.68 o 
  -5   9  10     8983.62     9063.01    309.74 o 
  -4   9  10      152.19      977.00    119.57 o 
  -3   9  10     1589.42     1598.94    128.50 o 
  -2   9  10      325.77      368.23     79.09 o 
  -1   9  10    15321.07    15247.90    376.02 o 
   0   9  10       30.38      505.46     91.91 o 
   1   9  10       43.44       81.37     66.47 o 
   2   9  10        6.46      196.06     75.60 o 
   3   9  10    10858.91    10750.50    395.33 o 
   4   9  10      866.75      921.15    166.49 o 
   5   9  10      304.71      210.82     86.52 o 
  -4  10  10      477.56      409.77    146.64 o 
  -3  10  10     3535.45     3728.78    211.98 o 
  -2  10  10     8023.19     6924.54    278.49 o 
  -1  10  10     2410.06     2278.09    154.41 o 
   0  10  10      752.86      776.41    111.00 o 
   1  10  10     8674.07     7976.32    311.14 o 
   2  10  10     4562.53     3731.45    214.43 o 
   3  10  10     1253.32     1014.24    148.41 o 
 -13   0  11    11785.04    11809.81    731.23 o 
 -11   0  11      948.06      769.68    167.62 o 
  -9   0  11    41235.79    41861.38   1504.26 o 
  -7   0  11      348.14      325.85     46.45 o 
  -5   0  11    90542.95    81596.33   1779.26 o 
  -3   0  11      388.98      330.38    111.93 o 
  -1   0  11    86019.23    80605.64   1227.14 o 
   1   0  11     3145.36     2348.86     84.62 o 
   3   0  11    26744.63    24819.46    447.55 o 
   5   0  11    12247.99    11099.15    715.78 o 
   7   0  11    48869.73    48547.40    857.62 o 
   9   0  11    16711.04    17502.99    995.30 o 
  11   0  11    10379.29    10193.22    536.78 o 
 -13   1  11      628.71      698.86    127.02 o 
 -12   1  11      715.17      704.09    169.97 o 
 -11   1  11    16692.21    18093.58    993.35 o 
 -10   1  11     1446.36     1843.67    177.58 o 
  -9   1  11      110.04      230.23     83.66 o 
  -8   1  11     2682.98     2426.35    184.57 o 
  -7   1  11    31311.07    28784.33    809.69 o 
  -6   1  11     2121.36     2010.48     76.97 o 
  -5   1  11      439.02      419.86     40.90 o 
  -4   1  11    26925.84    25382.39    303.46 o 
  -3   1  11    50494.14    49054.68    428.65 o 
  -2   1  11     2425.38     2359.65    113.14 o 
  -1   1  11     4251.78     4113.45    169.23 o 
   0   1  11    10999.10    10071.02    276.16 o 
   1   1  11    85855.69    84151.88    698.07 o 
   2   1  11      571.53      944.14     46.45 o 
   3   1  11    15410.77    15139.75    168.02 o 
   4   1  11     3662.91     3480.18     97.13 o 
   5   1  11    24552.99    22546.14    579.06 o 
   6   1  11      355.40      249.68     43.79 o 
   7   1  11    10257.80    10258.54    343.24 o 
   8   1  11     2705.04     2592.42    171.13 o 
   9   1  11    11702.74    11912.19    416.02 o 
  10   1  11       82.62      260.10    187.14 o 
  11   1  11     6670.02     6698.61    302.89 o 
 -13   2  11     5159.50     4162.53    803.70 o 
 -12   2  11     3304.45     3380.04    243.28 o 
 -11   2  11      347.96      401.51    156.58 o 
 -10   2  11    22737.19    22733.38    520.68 o 
  -9   2  11     9604.03     9347.37    309.40 o 
  -8   2  11      805.92      871.64     76.55 o 
  -7   2  11       36.45       28.69     29.43 o 
  -6   2  11    31666.77    31647.86    445.33 o 
  -5   2  11     8601.36     7703.18    175.93 o 
  -4   2  11     3210.64     2861.14    103.64 o 
  -3   2  11       95.01      159.85     27.43 o 
  -2   2  11    21157.56    20561.25    262.27 o 
  -1   2  11    14210.30    12910.19    206.13 o 
   0   2  11     2905.17     2984.74    105.84 o 
   1   2  11      163.17      200.67     47.02 o 
   2   2  11    28642.12    27119.53    292.21 o 
   3   2  11    23570.45    20648.14    244.48 o 
   4   2  11     2159.06     2057.94     79.87 o 
   5   2  11     5954.79     5157.01    156.13 o 
   6   2  11    14687.71    14295.31    403.46 o 
   7   2  11     3199.60     2820.84    115.79 o 
   8   2  11     3802.73     4019.49    186.02 o 
   9   2  11     3124.39     3194.33    177.55 o 
  10   2  11    11050.63    10985.22    422.82 o 
  11   2  11     1045.89      747.82    244.74 o 
 -12   3  11     6156.68     5895.32    293.73 o 
 -11   3  11      107.33      846.74    131.45 o 
 -10   3  11     6070.08     5884.84    259.85 o 
  -9   3  11     1068.17     1218.30    108.45 o 
  -8   3  11    28358.88    29831.72    443.88 o 
  -7   3  11     2180.84     2917.36    103.36 o 
  -6   3  11     4250.02     4303.15    115.44 o 
  -5   3  11     4446.20     4103.67    115.99 o 
  -4   3  11    85763.98    91191.41    900.26 o 
  -3   3  11     3195.67     3749.55    117.10 o 
  -2   3  11     5149.01     5695.03    136.56 o 
  -1   3  11        8.00      161.86     38.43 o 
   0   3  11    44718.86    44797.02    422.30 o 
   1   3  11     4565.35     4815.63    125.69 o 
   2   3  11       15.54       37.29     30.80 o 
   3   3  11      184.99      291.03     44.69 o 
   4   3  11    41423.22    40252.54    832.21 o 
   5   3  11      664.58      907.24     80.59 o 
   6   3  11     1927.15     1630.73     78.63 o 
   7   3  11        1.41       16.44     57.26 o 
   8   3  11    13070.51    13450.48    301.95 o 
   9   3  11     1784.00     1832.45    132.11 o 
  10   3  11      787.29      748.18     99.48 o 
  11   3  11      437.47      544.56    113.18 o 
 -12   4  11     2829.88     2409.12    217.42 o 
 -11   4  11      209.67      281.56    123.26 o 
 -10   4  11     5734.21     5362.00    277.38 o 
  -9   4  11     7770.47     8012.70    284.52 o 
  -8   4  11     1637.67     1631.70    102.28 o 
  -7   4  11       22.58      113.74     42.09 o 
  -6   4  11    17751.43    17236.24    313.11 o 
  -5   4  11    14950.59    14628.37    336.44 o 
  -4   4  11      621.54      603.83     45.02 o 
  -3   4  11      291.95      446.22     58.68 o 
  -2   4  11    56713.47    55979.36    835.32 o 
  -1   4  11     8459.35     8193.43    196.86 o 
   0   4  11      906.03     1072.34     66.21 o 
   1   4  11     4116.84     4408.90    120.35 o 
   2   4  11    27129.70    25855.17    379.41 o 
   3   4  11     1188.55     1520.36    105.89 o 
   4   4  11      476.41      426.44     58.14 o 
   5   4  11     4579.99     4679.64    201.84 o 
   6   4  11    14755.90    14400.01    351.55 o 
   7   4  11     3031.95     3353.94    160.25 o 
   8   4  11      150.99      185.15     61.33 o 
   9   4  11     2401.54     2685.77    159.73 o 
  10   4  11     8022.83     7787.17    278.66 o 
 -11   5  11     7749.92     6965.82    394.42 o 
 -10   5  11      354.93      283.03     87.90 o 
  -9   5  11     1811.45     1693.72    134.00 o 
  -8   5  11    12391.18    12312.29    397.36 o 
  -7   5  11    25176.04    25890.74    393.43 o 
  -6   5  11      389.58      341.06     58.96 o 
  -5   5  11     2954.51     3181.28    168.07 o 
  -4   5  11     6071.28     5957.28    232.37 o 
  -3   5  11    22694.54    22516.05    356.63 o 
  -2   5  11     1052.35      809.88     68.63 o 
  -1   5  11    14410.18    13762.45    229.76 o 
   0   5  11     2545.70     2647.08     91.28 o 
   1   5  11    14784.14    14947.65    231.61 o 
   2   5  11      113.19      118.23     35.39 o 
   3   5  11     7183.48     7116.87    136.28 o 
   4   5  11     5465.41     5570.78    169.60 o 
   5   5  11    10614.54    10808.16    249.15 o 
   6   5  11     1348.31     1350.63    102.92 o 
   7   5  11    13197.79    13266.91    359.90 o 
   8   5  11     4074.34     4259.29    192.35 o 
   9   5  11     7122.66     6529.56    295.49 o 
  10   5  11        2.22        0.00     85.64 o 
 -10   6  11      493.41      868.55    149.57 o 
  -9   6  11    12067.11    11557.17    507.76 o 
  -8   6  11       57.83      398.17    112.74 o 
  -7   6  11     4018.43     3796.19    163.70 o 
  -6   6  11      145.16      673.60     85.70 o 
  -5   6  11    13605.44    14706.40    299.94 o 
  -4   6  11      208.88      188.49     50.87 o 
  -3   6  11    16737.37    15629.98    512.40 o 
  -2   6  11     1304.34     2007.40     96.75 o 
  -1   6  11    23302.76    23627.33    335.58 o 
   0   6  11      741.33      810.61     53.83 o 
   1   6  11    14332.15    13781.26    228.93 o 
   3   6  11    23283.65    23376.59    324.54 o 
   4   6  11      131.06      190.36     41.46 o 
   5   6  11    11710.04    11534.41    266.36 o 
   6   6  11      546.95      731.98     78.34 o 
   7   6  11     3962.99     3941.50    189.36 o 
   8   6  11      104.83       89.97     68.45 o 
   9   6  11     2531.14     2012.55    146.93 o 
  -9   7  11     1474.31     1291.02    162.56 o 
  -8   7  11     9606.97     9638.45    425.79 o 
  -7   7  11    16625.57    16299.21    707.85 o 
  -6   7  11      118.20      191.83     54.60 o 
  -5   7  11     3907.12     3441.83    150.58 o 
  -4   7  11     4435.87     4434.70    173.35 o 
  -3   7  11    12340.86    12300.24    270.50 o 
  -2   7  11     4873.35     4652.08    163.71 o 
  -1   7  11     1207.25     1312.18     83.05 o 
   0   7  11     3367.69     3711.00    138.58 o 
   1   7  11     7472.21     7394.67    196.43 o 
   2   7  11      173.59      195.53     50.69 o 
   3   7  11     6364.02     6423.80    185.68 o 
   4   7  11     8666.42     8346.24    237.88 o 
   5   7  11     2764.92     3063.17    150.81 o 
   6   7  11     2214.25     2064.06    139.65 o 
   7   7  11     6121.91     6172.73    354.54 o 
   8   7  11     5203.39     5549.92    413.45 o 
  -8   8  11     2492.28     2097.08    207.27 o 
  -7   8  11      345.78      353.08    110.06 o 
  -6   8  11     6254.32     6712.13    234.27 o 
  -5   8  11     6443.82     6711.10    227.44 o 
  -4   8  11      360.93      364.39     65.60 o 
  -3   8  11     4518.59     4629.25    176.06 o 
  -2   8  11    14379.63    15235.49    386.99 o 
  -1   8  11     1141.22     2074.82    166.79 o 
   0   8  11       45.83       92.84     57.86 o 
   1   8  11     2868.47     3259.91    162.41 o 
   2   8  11    12505.95    12974.99    366.08 o 
   3   8  11      137.78      738.85    122.96 o 
   4   8  11      449.66      364.47    102.78 o 
   5   8  11     1705.88     1786.17    162.98 o 
   6   8  11     4968.71     4399.75    271.49 o 
   7   8  11     1192.42     1722.02    311.95 o 
  -6   9  11     1717.55     1881.99    208.01 o 
  -5   9  11      528.33      917.16    116.49 o 
  -4   9  11    13876.35    14142.77    456.00 o 
  -3   9  11     1253.28     1620.65    158.90 o 
  -2   9  11      959.28     1094.15    109.83 o 
  -1   9  11      167.42      242.30     78.25 o 
   0   9  11    11713.68    12247.21    366.20 o 
   1   9  11        4.05      348.32     90.56 o 
   2   9  11       36.35       29.38     89.25 o 
   3   9  11      151.20      191.14     89.08 o 
   4   9  11     9674.81     9353.62    373.90 o 
   5   9  11        0.67      472.78    121.57 o 
  -4  10  11     2477.22     2120.60    222.16 o 
  -3  10  11      812.76      796.35    121.84 o 
  -2  10  11     6515.83     6491.61    259.72 o 
  -1  10  11     6441.40     5589.92    243.45 o 
   0  10  11     1217.84     1207.24    130.32 o 
   1  10  11     1305.14     1486.26    150.32 o 
   2  10  11     8649.49     8367.93    367.18 o 
 -12   0  12     6273.34     4993.18    596.38 o 
 -10   0  12      368.88      356.40    154.76 o 
  -8   0  12    23025.27    20295.25   1750.10 o 
  -6   0  12     1525.25     1419.11    113.43 o 
  -4   0  12    91408.54    87265.75   1483.30 o 
  -2   0  12    26745.59    27616.16    698.26 o 
   0   0  12    45428.98    45037.02   1718.53 o 
   2   0  12     5861.83     5549.97    156.57 o 
   4   0  12    24910.93    24090.47    732.53 o 
   6   0  12    12477.46    11783.62    460.26 o 
   8   0  12    16117.00    16677.81    580.54 o 
  10   0  12    15424.49    16413.12    643.10 o 
 -13   1  12      610.59      759.56    179.33 o 
 -12   1  12       74.02      145.67     88.63 o 
 -11   1  12     5318.73     5150.90    347.56 o 
 -10   1  12    25352.46    24952.86    611.53 o 
  -9   1  12     9304.56     9094.37    388.74 o 
  -8   1  12      540.67      412.80     36.13 o 
  -7   1  12     6190.27     5362.45    217.61 o 
  -6   1  12    35571.49    34711.91    470.07 o 
  -5   1  12     5519.96     5494.42    143.55 o 
  -4   1  12      137.15      145.30     24.75 o 
  -3   1  12    25795.67    24284.95    385.69 o 
  -2   1  12    21078.60    20952.64    408.89 o 
  -1   1  12      362.37      500.25    174.72 o 
   0   1  12     8635.77     7693.10    240.16 o 
   1   1  12     9613.38     9556.64    185.86 o 
   2   1  12    47176.69    44422.07    678.51 o 
   3   1  12       11.88       25.36     21.80 o 
   4   1  12    20200.03    18909.68    253.78 o 
   5   1  12    11943.79    11133.18    350.78 o 
   6   1  12    22315.04    19434.35    970.92 o 
   7   1  12      552.27      413.02     90.94 o 
   8   1  12     7184.56     7166.41    305.03 o 
   9   1  12     6305.77     6669.75    454.51 o 
  10   1  12     6061.45     6663.49    332.32 o 
  11   1  12      527.47      469.23    100.28 o 
 -13   2  12     4717.19     4262.27    606.63 o 
 -12   2  12     6496.38     5915.00    325.15 o 
 -11   2  12     3157.61     2729.74    192.75 o 
 -10   2  12        6.56       17.09     81.99 o 
  -9   2  12    20686.44    21148.99    476.69 o 
  -8   2  12     9599.07     8580.81    260.75 o 
  -7   2  12      102.41      154.19     33.37 o 
  -6   2  12       25.86      100.53     36.23 o 
  -5   2  12    42499.38    43156.66    636.87 o 
  -4   2  12     8325.68     7603.19    154.54 o 
  -3   2  12     4209.70     4031.53     98.55 o 
  -2   2  12      141.93      134.31     30.78 o 
  -1   2  12    52971.70    52715.82    551.49 o 
   0   2  12    21651.37    19574.23    341.66 o 
   1   2  12      761.01      880.64     52.70 o 
   2   2  12     7095.75     6909.33    118.02 o 
   3   2  12    43898.56    42776.72    586.03 o 
   4   2  12     5366.84     4569.59    103.02 o 
   5   2  12     4114.96     3683.20    166.83 o 
   6   2  12     5263.15     4444.57    128.47 o 
   7   2  12    10297.99    10170.74    303.18 o 
   8   2  12     5169.38     4343.17    210.48 o 
   9   2  12     2113.25     2451.44    169.96 o 
  10   2  12     1586.18     1442.22    224.61 o 
  11   2  12     7496.70     7693.42    424.17 o 
 -12   3  12      667.81      468.82    112.86 o 
 -11   3  12    19239.86    19770.17    517.21 o 
 -10   3  12       32.18      760.83    123.67 o 
  -9   3  12     8619.15     8704.33    258.80 o 
  -8   3  12      432.14      464.80     58.22 o 
  -7   3  12    36097.15    37038.68    527.65 o 
  -6   3  12     4934.13     5054.35    154.64 o 
  -5   3  12      609.82      602.12     43.09 o 
  -4   3  12     6961.75     7338.85    182.48 o 
  -3   3  12    59675.89    61457.73    914.86 o 
  -2   3  12     5225.85     5795.64    139.40 o 
  -1   3  12      273.29      361.60     47.10 o 
   0   3  12      136.89      218.13     37.50 o 
   1   3  12    70245.47    66934.20    810.64 o 
   2   3  12      979.12     1333.18     60.38 o 
   3   3  12       23.17        0.00     41.40 o 
   4   3  12     1122.81     1072.95    102.05 o 
   5   3  12    41360.43    40660.75    736.53 o 
   6   3  12      209.69      325.83     60.00 o 
   7   3  12       36.14       29.16     57.44 o 
   8   3  12      288.68      236.79     62.49 o 
   9   3  12    16612.64    16906.88    392.52 o 
  10   3  12      393.04      434.06    100.90 o 
  11   3  12      632.12      644.05    131.17 o 
 -12   4  12      699.05      662.37    155.65 o 
 -11   4  12     3032.77     2829.11    247.53 o 
 -10   4  12      597.81      771.55    100.77 o 
  -9   4  12    14754.74    14754.18    390.65 o 
  -8   4  12     2032.64     2536.63    125.07 o 
  -7   4  12     7052.94     6970.25    178.13 o 
  -6   4  12     2294.35     2240.57    114.21 o 
  -5   4  12    25451.95    24292.26    371.65 o 
  -4   4  12     1667.57     2059.98     90.24 o 
  -3   4  12     1393.13     1319.09     95.43 o 
  -2   4  12      482.69     1043.17    106.53 o 
  -1   4  12    30571.11    28390.39    629.70 o 
   0   4  12      309.43      273.46     38.54 o 
   1   4  12     4237.01     4022.25    115.59 o 
   2   4  12      327.11      506.56     51.37 o 
   3   4  12    28407.34    27735.30    433.93 o 
   4   4  12      220.18      712.53     89.72 o 
   5   4  12      209.71       92.36     54.82 o 
   6   4  12      967.17     1056.02    101.34 o 
   7   4  12    12959.23    13211.35    322.67 o 
   8   4  12     1087.15     1444.41    118.87 o 
   9   4  12      226.32      174.55    100.88 o 
  10   4  12     2106.60     2050.15    192.67 o 
 -11   5  12     2764.58     2483.98    241.54 o 
 -10   5  12     4683.96     4515.21    321.51 o 
  -9   5  12       30.58      116.16     70.93 o 
  -8   5  12      680.72      953.13    159.03 o 
  -7   5  12     7801.23     7795.99    194.70 o 
  -6   5  12    19434.11    18726.89    314.07 o 
  -5   5  12      806.05      673.69     59.26 o 
  -4   5  12     3025.24     3154.15    135.38 o 
  -3   5  12    12436.79    12967.16    285.83 o 
  -2   5  12    15055.34    15277.64    288.18 o 
  -1   5  12     2915.36     2677.02    103.57 o 
   0   5  12     6091.66     5855.91    146.04 o 
   1   5  12     4974.57     5374.84    136.04 o 
   2   5  12     8470.98     8567.66    177.35 o 
   3   5  12      490.36      443.94     57.31 o 
   4   5  12     2682.59     2678.27    121.16 o 
   5   5  12     4263.80     4588.21    179.10 o 
   6   5  12     8733.18     8495.14    301.94 o 
   7   5  12     2976.34     2827.50    167.02 o 
   8   5  12     4067.11     3861.78    186.33 o 
   9   5  12     1161.59     1165.23    137.57 o 
  10   5  12     3175.28     3128.58    227.64 o 
 -10   6  12      972.42      860.26    132.78 o 
  -9   6  12      164.86      938.27    167.35 o 
  -8   6  12    15035.01    15031.52    477.83 o 
  -7   6  12       21.08      212.08     83.65 o 
  -6   6  12     1363.55     1220.72     97.54 o 
  -5   6  12      298.37      714.23     77.78 o 
  -4   6  12     5264.90     5833.32    184.60 o 
  -3   6  12      686.01      569.99     66.53 o 
  -2   6  12     3174.65     3414.07    114.99 o 
   0   6  12    11532.31    11696.29    219.38 o 
   1   6  12      665.28      609.61     54.37 o 
   2   6  12    16619.78    16668.70    281.04 o 
   4   6  12     6010.67     6365.29    179.87 o 
   5   6  12      265.56      289.18     62.18 o 
   6   6  12     9465.98     9647.65    257.49 o 
   7   6  12       50.33      608.97     88.48 o 
   8   6  12     5675.70     5508.34    259.23 o 
   9   6  12      425.00      487.02     86.25 o 
  -9   7  12      298.48      162.11    137.89 o 
  -8   7  12      816.38      935.81    186.26 o 
  -7   7  12     5090.06     5182.85    224.82 o 
  -6   7  12     6465.50     6844.35    215.67 o 
  -5   7  12      114.59      157.02     58.94 o 
  -4   7  12     2308.69     2202.76    124.82 o 
  -3   7  12     9757.83     9577.88    239.61 o 
  -2   7  12     6307.88     5963.24    187.51 o 
  -1   7  12     2345.77     2408.53    108.21 o 
   0   7  12     6992.02     6595.58    175.83 o 
   1   7  12    13976.29    13922.86    362.39 o 
   2   7  12     5207.37     5523.29    188.41 o 
   3   7  12      122.94       52.80     48.16 o 
   4   7  12     6684.07     6092.40    207.06 o 
   5   7  12     9288.42     8818.17    263.06 o 
   6   7  12      959.38     1032.61    101.69 o 
   7   7  12      870.46      752.48    137.33 o 
   8   7  12     5652.30     4584.73    384.31 o 
  -8   8  12     2875.34     3127.50    251.22 o 
  -7   8  12     3725.58     3601.41    257.14 o 
  -6   8  12     1194.16     1260.81    137.50 o 
  -5   8  12    12806.48    12992.45    332.29 o 
  -4   8  12     4972.57     5252.33    189.07 o 
  -3   8  12     1197.56     1212.62     99.99 o 
  -2   8  12     6297.43     6075.84    202.20 o 
  -1   8  12    19722.12    19463.18    463.70 o 
   0   8  12      461.16      663.94     85.79 o 
   1   8  12      928.86      844.68    104.41 o 
   2   8  12     2348.86     2295.36    155.91 o 
   3   8  12    23489.26    23347.41    569.50 o 
   4   8  12      201.05      419.76    102.32 o 
   5   8  12       14.13      153.15     86.14 o 
   6   8  12      108.07      187.71     90.20 o 
   7   8  12    18765.22    17688.44    742.59 o 
  -6   9  12     2002.01     2014.70    220.30 o 
  -5   9  12     3475.03     3010.36    152.26 o 
  -4   9  12       94.91      257.71     75.10 o 
  -3   9  12    23856.52    23770.69    517.02 o 
  -2   9  12      943.40     1306.82    119.50 o 
  -1   9  12      265.39      214.80     71.64 o 
   0   9  12       42.38      166.00     76.92 o 
   1   9  12    12390.61    13403.35    447.09 o 
   2   9  12        6.68      585.28    205.35 o 
   3   9  12       92.17      125.00     85.00 o 
   4   9  12      629.93      732.42    128.30 o 
   5   9  12    12815.14    12015.53    434.80 o 
  -3  10  12     2471.47     2118.59    218.53 o 
  -2  10  12      900.46      725.40    101.58 o 
  -1  10  12    11056.65    10755.78    335.78 o 
   0  10  12     3504.83     2928.51    191.86 o 
   1  10  12     1484.12     1183.78    232.86 o 
   2  10  12      991.64     1145.79    182.64 o 
 -13   0  13       21.68      118.35    127.29 o 
 -11   0  13    16954.71    20023.97   1226.57 o 
  -9   0  13      159.19        0.00    129.44 o 
  -7   0  13    24534.01    26026.30    582.41 o 
  -5   0  13    14333.47    11940.30    806.65 o 
  -3   0  13    19195.43    18243.07    783.22 o 
  -1   0  13    72121.40    70670.39   2941.33 o 
   1   0  13    39217.25    39567.25    713.64 o 
   3   0  13    29981.23    29132.81    425.42 o 
   5   0  13    21715.70    20800.52    812.43 o 
   7   0  13    14375.61    14642.03    510.80 o 
   9   0  13     7539.63     8142.49    419.93 o 
  11   0  13    20532.94    21339.88    786.06 o 
 -13   1  13    10984.90    10678.82    501.78 o 
 -12   1  13      373.37      492.71    191.42 o 
 -11   1  13      245.52      113.16     92.84 o 
 -10   1  13     4555.84     4474.06    265.78 o 
  -9   1  13    14149.40    13790.20    483.24 o 
  -8   1  13     6203.21     5293.91    301.26 o 
  -7   1  13     2690.30     2286.82    102.20 o 
  -6   1  13    21219.92    19957.92    370.67 o 
  -5   1  13    28981.37    27999.72    381.49 o 
  -4   1  13     8785.76     8114.36    202.92 o 
  -3   1  13     6521.71     6502.69    134.63 o 
  -2   1  13    19410.18    19130.82    501.04 o 
  -1   1  13    35800.94    35711.00    725.68 o 
   0   1  13      158.54      379.82     46.50 o 
   1   1  13    15531.65    14702.84    198.39 o 
   2   1  13     6881.41     7131.65    179.71 o 
   3   1  13    12619.03    11267.09    157.85 o 
   4   1  13       39.47       28.48     22.96 o 
   5   1  13    18701.81    16913.00    549.91 o 
   6   1  13    12762.08    11546.08    611.08 o 
   7   1  13     5767.46     5570.41    254.40 o 
   8   1  13       16.42        0.00     74.43 o 
   9   1  13    12277.28    12929.13    442.09 o 
  10   1  13     9161.01     9536.24    399.12 o 
  11   1  13     2832.08     2820.40    206.54 o 
 -12   2  13     7716.65     7855.56    374.16 o 
 -11   2  13     6164.95     5526.22    271.27 o 
 -10   2  13    10746.58    10787.31    353.38 o 
  -9   2  13     3388.79     2860.55    175.52 o 
  -8   2  13    19937.55    19651.80    591.40 o 
  -7   2  13     6618.31     5898.24    165.10 o 
  -6   2  13     1945.27     2077.93    100.89 o 
  -5   2  13     1440.40     1274.34    113.74 o 
  -4   2  13    37277.86    37200.10    605.68 o 
  -3   2  13    14724.45    14023.60    233.15 o 
  -2   2  13     4256.65     4337.24    124.29 o 
  -1   2  13    12658.13    12493.17    220.77 o 
   0   2  13    84114.43    83918.23   1413.93 o 
   1   2  13    12770.84    11551.86    215.55 o 
   2   2  13      296.51      290.16     48.13 o 
   3   2  13    21635.27    20704.76    267.31 o 
   4   2  13    53105.29    51024.46    878.02 o 
   5   2  13     4481.52     3427.14    204.15 o 
   6   2  13      311.01      289.46     41.16 o 
   7   2  13     8604.48     8058.23    270.94 o 
   8   2  13     9230.00    10262.32    325.02 o 
   9   2  13      499.29      504.79    107.08 o 
  10   2  13     1124.43     1228.98    154.18 o 
  11   2  13     2699.49     2366.46    212.83 o 
 -12   3  13     5559.40     4959.22    270.22 o 
 -11   3  13      454.47      551.21    130.63 o 
 -10   3  13    22975.90    23153.96    536.51 o 
  -9   3  13      472.44      564.39    112.20 o 
  -8   3  13     8182.57     8327.51    194.49 o 
  -7   3  13      122.65      154.66     37.30 o 
  -6   3  13    24258.26    24885.40    477.20 o 
  -5   3  13      685.44      856.47     56.83 o 
  -4   3  13    17434.58    17506.65    312.27 o 
  -3   3  13     9705.94     9871.28    216.32 o 
  -2   3  13    76944.23    79132.88    953.57 o 
  -1   3  13      268.68      388.34     51.94 o 
   0   3  13     3415.24     3312.24    119.75 o 
   1   3  13     9505.32     8954.82    169.34 o 
   2   3  13    50503.84    47644.33    524.37 o 
   3   3  13      639.12      661.91     60.61 o 
   4   3  13       95.33       90.80     26.24 o 
   5   3  13        5.13      234.53     62.17 o 
   6   3  13    31534.15    31801.35    509.08 o 
   7   3  13     1879.12     2076.49    129.07 o 
   8   3  13      175.18      137.71     62.86 o 
   9   3  13     1209.06     1199.11    126.52 o 
  10   3  13    14122.90    14353.16    435.58 o 
  11   3  13      202.08      245.53    105.11 o 
 -12   4  13     5252.76     4497.36    366.09 o 
 -11   4  13      444.70      507.55    149.11 o 
 -10   4  13     4760.18     4163.45    205.78 o 
  -9   4  13      526.32      403.28     66.62 o 
  -8   4  13    15810.94    16100.02    325.22 o 
  -7   4  13      965.27     1664.70    117.27 o 
  -6   4  13     8279.51     7559.91    264.92 o 
  -5   4  13     4257.55     3876.34    122.53 o 
  -4   4  13    41990.35    40851.16   1015.35 o 
  -3   4  13     1204.54     2253.04    116.47 o 
  -2   4  13       63.47       88.48     33.14 o 
  -1   4  13     6174.18     5697.14    206.67 o 
   0   4  13    17459.22    16312.87    244.12 o 
   1   4  13     7664.23     7461.04    164.53 o 
   2   4  13       23.47       85.13     38.48 o 
   3   4  13     1132.99     1232.69     91.30 o 
   4   4  13    22117.90    21679.42    514.97 o 
   5   4  13     3622.12     3872.02    215.18 o 
   6   4  13      702.40      759.90     96.60 o 
   7   4  13      862.86      878.32    119.83 o 
   8   4  13    19922.80    19963.94    454.32 o 
   9   4  13       62.96      195.91     96.23 o 
  10   4  13      624.57      481.78     96.56 o 
 -11   5  13       21.88        0.00    113.00 o 
 -10   5  13     2761.73     2559.04    210.74 o 
  -9   5  13     5628.85     5172.98    243.05 o 
  -8   5  13      225.00      253.13     73.74 o 
  -7   5  13     1264.68     1173.82    110.82 o 
  -6   5  13     1928.57     2069.05     97.08 o 
  -5   5  13    19853.30    18564.12    789.15 o 
  -4   5  13       43.06       70.94     44.60 o 
  -3   5  13    11071.05    11628.37    277.65 o 
  -2   5  13    12382.18    12579.55    301.36 o 
  -1   5  13     7791.76     7859.04    184.18 o 
   0   5  13      443.90      450.53     50.50 o 
   1   5  13     6515.73     6331.60    183.17 o 
   2   5  13    10549.15    10169.42    211.37 o 
   3   5  13     5026.99     5326.92    166.62 o 
   4   5  13       50.05        6.27     53.38 o 
   5   5  13     2212.48     2352.13    142.57 o 
   6   5  13      786.91      967.66    110.72 o 
   7   5  13     1156.60     1023.95    108.90 o 
   8   5  13       42.78      110.80     63.95 o 
   9   5  13     4393.27     4064.33    237.63 o 
 -10   6  13      103.24      144.18    138.49 o 
  -9   6  13     5954.20     5579.96    377.17 o 
  -8   6  13      562.78     1390.29    145.41 o 
  -7   6  13    12160.63    12571.62    383.75 o 
  -6   6  13        3.08      303.67    100.18 o 
  -5   6  13     3125.02     3145.48    138.37 o 
  -4   6  13       97.52      474.74     69.05 o 
  -3   6  13     4526.33     4847.00    170.23 o 
  -2   6  13      999.54     1354.74     80.20 o 
  -1   6  13     3624.60     3862.54    133.22 o 
   0   6  13      135.59      685.32     60.31 o 
   1   6  13     6982.75     7440.94    172.40 o 
   2   6  13     1084.84      994.26     71.27 o 
   3   6  13    13310.70    13311.14    256.39 o 
   4   6  13       58.90      736.40     96.89 o 
   5   6  13     3100.59     3427.27    158.15 o 
   6   6  13      131.08      155.49     54.89 o 
   7   6  13     8509.90     7836.12    275.73 o 
   8   6  13      216.62      572.11     92.97 o 
   9   6  13     1134.22     1234.20    128.29 o 
  -9   7  13     3818.88     3631.80    253.82 o 
  -8   7  13      904.84     1125.56    154.34 o 
  -7   7  13     2041.78     1703.00    135.32 o 
  -6   7  13     4551.99     4773.83    180.20 o 
  -5   7  13     4602.49     4370.81    172.61 o 
  -4   7  13       35.19      100.85     54.68 o 
  -3   7  13    10664.01     9634.99    241.83 o 
  -2   7  13     8841.05     8822.78    230.45 o 
  -1   7  13     7286.41     7107.72    184.94 o 
   0   7  13     4280.67     3583.36    142.70 o 
   1   7  13    10146.30     9693.76    255.48 o 
   2   7  13    17558.81    17736.66    354.57 o 
   3   7  13     3605.63     3848.64    176.97 o 
   4   7  13      229.79      142.82     67.07 o 
   5   7  13     3327.52     3226.74    171.19 o 
   6   7  13     5168.41     4582.11    210.64 o 
   7   7  13     1955.71     1552.91    191.88 o 
   8   7  13       99.99        0.00    122.69 o 
  -8   8  13    12865.95    11913.49    662.76 o 
  -7   8  13     2803.76     2996.60    241.68 o 
  -6   8  13     4546.86     4302.51    214.19 o 
  -5   8  13      509.58      720.28     86.98 o 
  -4   8  13    23320.55    22541.00    496.06 o 
  -3   8  13     1686.79     1949.80    125.14 o 
  -2   8  13     1422.31     1479.32    103.94 o 
  -1   8  13      798.75     1230.70    108.54 o 
   0   8  13    18618.18    17973.59    520.88 o 
   1   8  13      454.20      692.68    104.41 o 
   2   8  13        1.88        0.00     73.24 o 
   3   8  13       59.07      181.99     88.80 o 
   4   8  13    19322.92    18835.79    515.89 o 
   5   8  13     1349.23     1463.63    149.96 o 
   6   8  13       63.61        0.00    104.07 o 
  -6   9  13    11759.56    11536.88    487.81 o 
  -5   9  13       13.31      343.21    101.41 o 
  -4   9  13      934.42     1127.41    100.38 o 
  -3   9  13     1026.83     1277.15    123.02 o 
  -2   9  13    18097.42    19110.39    503.59 o 
  -1   9  13      259.39      510.73     82.49 o 
   0   9  13      152.35      180.36     96.66 o 
   1   9  13      306.10      689.62    127.22 o 
   2   9  13    17148.09    17421.46    516.28 o 
   3   9  13       50.12      247.69     95.00 o 
   4   9  13      144.26      147.94     88.07 o 
  -3  10  13     2968.29     2060.61    244.54 o 
  -2  10  13     1811.70     1573.46    188.95 o 
  -1  10  13      959.79      946.44    137.41 o 
   0  10  13    14695.37    15252.03    736.79 o 
   1  10  13     1558.34     1615.40    339.92 o 
 -12   0  14     2077.57     1762.63    308.95 o 
 -10   0  14    21450.08    20486.77    953.57 o 
  -8   0  14     2970.35     2460.71    166.55 o 
  -6   0  14    59009.85    56422.81   1366.66 o 
  -4   0  14    49259.80    49945.85    872.41 o 
  -2   0  14    28523.42    28706.91    734.93 o 
   0   0  14    59174.02    55900.69   3356.90 o 
   2   0  14    26855.93    27176.84    672.34 o 
   4   0  14    52085.61    50085.91    761.15 o 
   6   0  14    26634.01    27192.96    683.34 o 
   8   0  14    22849.22    23859.24    717.35 o 
  10   0  14     3249.28     3458.35    298.42 o 
 -13   1  14       76.39      179.61    166.63 o 
 -12   1  14    11549.90    11430.75    754.97 o 
 -11   1  14      198.32        0.00    138.75 o 
 -10   1  14     2473.24     2495.82    239.11 o 
  -9   1  14     2617.08     3021.60    239.70 o 
  -8   1  14    14961.22    13028.12    552.98 o 
  -7   1  14     1121.87      891.51     69.91 o 
  -6   1  14    11374.67    10999.44    203.41 o 
  -5   1  14    16585.87    16626.46    295.97 o 
  -4   1  14    20403.86    19582.91    300.27 o 
  -3   1  14      612.48      567.20     57.17 o 
  -2   1  14    17608.47    17481.43    374.13 o 
  -1   1  14    12447.70    12258.32    408.28 o 
   0   1  14    16061.58    14484.56    339.73 o 
   1   1  14     2566.85     2193.55     80.56 o 
   2   1  14    23319.66    22277.23    334.70 o 
   3   1  14     1266.59     1799.54     97.43 o 
   4   1  14     7201.72     6509.73    127.77 o 
   5   1  14        2.51       38.95     51.62 o 
   6   1  14    20802.60    19921.38    479.68 o 
   7   1  14     3992.48     4136.01    226.80 o 
   8   1  14      256.60      298.85     87.13 o 
   9   1  14      427.08      450.49    110.57 o 
  10   1  14    11936.26    12147.72    521.31 o 
  11   1  14     2350.29     2517.23    194.20 o 
 -12   2  14      177.60        6.41    108.02 o 
 -11   2  14    13049.05    13463.31    423.23 o 
 -10   2  14     6597.70     5995.67    267.46 o 
  -9   2  14     3313.43     3189.62    156.59 o 
  -8   2  14     3491.03     3204.56    186.00 o 
  -7   2  14    12487.76    12446.07    253.25 o 
  -6   2  14    10175.58     9590.64    222.19 o 
  -5   2  14     4008.05     3699.54    161.62 o 
  -4   2  14    11819.44    11025.90    319.63 o 
  -3   2  14    33231.70    33022.98    644.93 o 
  -2   2  14    17308.57    16138.11    543.38 o 
  -1   2  14      414.17      267.33     37.76 o 
   0   2  14    11187.07    10842.02    285.03 o 
   1   2  14    31716.04    30449.59    479.82 o 
   2   2  14     6469.78     5427.48    116.09 o 
   3   2  14      341.21      391.54     39.33 o 
   4   2  14    13600.04    12614.60    171.39 o 
   5   2  14    23264.98    22747.68    442.79 o 
   6   2  14      251.68      296.56     56.63 o 
   7   2  14     1168.42     1300.10    118.67 o 
   8   2  14     5947.02     5914.03    390.22 o 
   9   2  14     7868.61     8774.27    365.14 o 
  10   2  14       30.47        0.00     86.76 o 
  11   2  14      313.72      322.75    127.36 o 
 -12   3  14      542.80      636.77    115.66 o 
 -11   3  14     5137.56     5010.50    259.85 o 
 -10   3  14      200.69      226.46    154.25 o 
  -9   3  14    21048.77    21090.19    428.76 o 
  -8   3  14     4528.57     4675.58    193.04 o 
  -7   3  14     5311.68     5285.43    163.86 o 
  -6   3  14        1.09       92.17     43.46 o 
  -5   3  14    30358.93    31314.37    547.25 o 
  -4   3  14     2183.65     2648.80    110.98 o 
  -3   3  14    11319.74    11083.02    289.33 o 
  -2   3  14    14193.35    14366.51    227.34 o 
  -1   3  14    30580.90    29808.48    400.45 o 
   0   3  14       37.68      354.53     54.58 o 
   1   3  14     3150.37     3193.46     95.12 o 
   2   3  14     2496.09     2469.62    113.31 o 
   3   3  14    32000.02    30195.99    440.64 o 
   4   3  14     3831.15     3751.62    170.36 o 
   5   3  14      825.81      842.47     76.05 o 
   6   3  14     3836.43     4269.65    193.05 o 
   7   3  14    19027.39    19393.65    403.29 o 
   8   3  14     1049.35     1128.99    107.66 o 
   9   3  14      439.72      536.42     94.15 o 
  10   3  14      512.08      754.51    191.09 o 
 -12   4  14     1205.84      775.45    180.25 o 
 -11   4  14     2187.38     2020.17    233.54 o 
 -10   4  14     2343.90     2392.30    185.30 o 
  -9   4  14     4992.73     4283.44    163.21 o 
  -8   4  14     1828.46     1795.39    105.29 o 
  -7   4  14    28624.33    28405.58    446.93 o 
  -6   4  14     1984.50     2667.34    138.97 o 
  -5   4  14     5007.72     4597.63    160.48 o 
  -4   4  14     3757.49     3666.99    146.47 o 
  -3   4  14    53542.76    51839.64   1199.69 o 
  -2   4  14     3400.84     3330.01    184.90 o 
  -1   4  14     2640.97     2396.64     96.66 o 
   0   4  14     7689.84     7609.93    164.52 o 
   1   4  14    17779.63    16651.91    304.99 o 
   2   4  14     4163.47     3957.10    129.30 o 
   3   4  14     1943.59     1975.20    106.38 o 
   4   4  14     3411.16     3353.23    196.59 o 
   5   4  14    11907.69    11712.71    335.04 o 
   6   4  14     5847.39     5852.54    217.24 o 
   7   4  14      208.90      132.37     59.72 o 
   8   4  14     1571.80     1752.25    212.40 o 
   9   4  14    14623.00    14320.05    566.12 o 
  10   4  14      710.62      733.80    141.01 o 
 -11   5  14     1535.70     1548.46    204.27 o 
 -10   5  14      659.03      545.86    159.64 o 
  -9   5  14     3117.35     3036.83    187.24 o 
  -8   5  14    12164.67    12319.60    392.71 o 
  -7   5  14      949.95     1028.69    108.90 o 
  -6   5  14     7665.46     7730.62    275.37 o 
  -5   5  14     1245.65     1368.34    107.29 o 
  -4   5  14     5879.97     6152.32    237.60 o 
  -3   5  14      715.45      718.81     90.59 o 
  -2   5  14    21049.29    20927.56    406.14 o 
  -1   5  14     6502.50     6392.78    168.22 o 
   0   5  14     4643.82     4800.79    134.98 o 
   1   5  14      422.27      408.23     67.86 o 
   2   5  14    16592.04    16380.78    282.56 o 
   3   5  14    19938.60    19225.99    340.57 o 
   4   5  14     4027.19     3777.47    160.90 o 
   5   5  14      122.90      164.97     69.13 o 
   6   5  14     4395.23     4474.24    219.45 o 
   7   5  14     4777.10     4506.50    227.07 o 
   8   5  14     5224.01     4872.95    246.39 o 
   9   5  14        5.48        0.00     71.52 o 
 -10   6  14     6058.31     5420.20    352.47 o 
  -9   6  14      102.38      301.66    111.96 o 
  -8   6  14     8266.71     8052.52    361.90 o 
  -7   6  14      626.75      794.47    133.67 o 
  -6   6  14     9487.57     9671.57    267.07 o 
  -5   6  14      107.33      127.30     56.26 o 
  -4   6  14     6615.28     6651.36    201.84 o 
  -3   6  14      164.05      678.51     79.63 o 
  -2   6  14    30405.26    31307.49    513.04 o 
  -1   6  14        1.98      217.59     46.70 o 
   0   6  14     8334.41     8531.51    189.82 o 
   1   6  14      143.72      752.00     67.16 o 
   2   6  14    12752.67    12723.61    252.87 o 
   3   6  14       43.89      176.22     50.62 o 
   4   6  14    18643.77    18154.73    348.40 o 
   5   6  14       13.92      593.05     80.39 o 
   6   6  14      519.67      607.57     92.53 o 
   7   6  14      321.14      359.45     74.94 o 
   8   6  14    11459.67    10640.10    356.00 o 
  -9   7  14     3244.16     2859.19    226.84 o 
  -8   7  14     9991.13     9030.24    351.42 o 
  -7   7  14      980.97     1011.10    111.89 o 
  -6   7  14     1653.89     1790.17    140.65 o 
  -5   7  14     1499.31     1609.31    110.53 o 
  -4   7  14    13106.93    12547.50    342.86 o 
  -3   7  14     3041.30     2815.07    133.70 o 
  -2   7  14     7394.83     7568.45    213.44 o 
  -1   7  14    10512.23    10834.96    253.85 o 
   0   7  14     6724.22     6354.54    190.54 o 
   1   7  14       43.09       14.96     55.65 o 
   2   7  14    11173.15    11239.84    279.75 o 
   3   7  14    13201.34    13378.48    394.93 o 
   4   7  14     6438.19     6412.54    238.22 o 
   5   7  14      423.60      596.58     86.52 o 
   6   7  14     5896.80     5532.69    231.58 o 
   7   7  14     5009.02     4942.48    393.92 o 
  -8   8  14       38.25      228.44    134.47 o 
  -7   8  14    13051.59    12712.57    485.28 o 
  -6   8  14     1684.99     2050.44    167.37 o 
  -5   8  14     1544.97     1459.87    111.00 o 
  -4   8  14     1380.40     1852.72    120.16 o 
  -3   8  14    23718.11    23221.76    439.15 o 
  -2   8  14      816.88     1217.26     99.44 o 
  -1   8  14     2374.58     2029.20    135.82 o 
   0   8  14     1177.32     1594.26    139.07 o 
   1   8  14    14590.27    14643.02    574.13 o 
   2   8  14      784.23     1155.78    133.35 o 
   3   8  14      843.42      744.02    119.80 o 
   4   8  14      551.81      638.57    157.39 o 
   5   8  14     6888.72     6742.81    310.48 o 
   6   8  14     2129.38     2151.57    234.26 o 
  -6   9  14      219.72      323.98    114.68 o 
  -5   9  14     9022.49     9181.67    474.13 o 
  -4   9  14      169.32      414.54     80.03 o 
  -3   9  14     1035.15     1027.34     94.99 o 
  -2   9  14      683.90     1014.96    126.73 o 
  -1   9  14    14857.47    14919.41    427.20 o 
   0   9  14      942.29     1211.81    148.13 o 
   1   9  14       24.75      148.27     97.68 o 
   2   9  14      364.91      594.79    125.80 o 
   3   9  14    10421.69    10300.77    398.39 o 
   4   9  14      215.78      475.07    119.48 o 
  -2  10  14     3674.88     2913.62    429.55 o 
  -1  10  14      623.27      157.91    150.63 o 
   0  10  14     2251.21     2040.06    356.43 o 
 -13   0  15     8879.74     7546.20    890.21 o 
 -11   0  15     6832.86     6598.99    425.66 o 
  -9   0  15    70138.43    70687.46   2172.49 o 
  -7   0  15    24636.78    24633.40    621.82 o 
  -5   0  15    79295.02    73972.30   3143.46 o 
  -3   0  15    29449.68    29979.11   1060.58 o 
  -1   0  15    44751.24    43904.14   2690.28 o 
   1   0  15    42323.35    41415.50   1124.92 o 
   3   0  15    12532.17    12006.79    244.32 o 
   5   0  15    34906.44    32298.65   1303.86 o 
   7   0  15    16622.84    16640.99    701.64 o 
   9   0  15    29753.97    31168.52    893.48 o 
  11   0  15     1082.86     1220.95    306.70 o 
 -12   1  15      337.37      552.20    136.20 o 
 -11   1  15    13768.70    13862.46    482.64 o 
 -10   1  15     2790.96     2821.19    236.77 o 
  -9   1  15     8262.23     7980.05    372.03 o 
  -8   1  15     1951.51     1876.27     98.36 o 
  -7   1  15    12752.17    12544.53    226.22 o 
  -6   1  15       58.09       22.02     41.11 o 
  -5   1  15    16476.13    15806.46    289.31 o 
  -4   1  15    10269.08     9542.43    251.70 o 
  -3   1  15    32153.26    32136.26    613.09 o 
  -2   1  15     3661.66     3779.78    128.11 o 
  -1   1  15    38111.91    35280.27   1137.90 o 
   0   1  15     6444.71     5957.17    313.57 o 
   1   1  15    31057.18    29915.63    734.85 o 
   2   1  15       36.05       78.99     24.55 o 
   3   1  15    60059.78    58364.83    851.87 o 
   4   1  15     2176.66     2220.09     79.40 o 
   5   1  15     5110.90     4890.08    203.81 o 
   6   1  15       23.37       51.26     78.99 o 
   7   1  15    15910.64    16591.52    462.62 o 
   8   1  15     1935.07     1935.99    166.93 o 
   9   1  15     1017.60     1300.75    158.30 o 
  10   1  15     1893.49     1596.78    148.28 o 
  11   1  15    10042.51     8479.69    478.89 o 
 -12   2  15     1204.14     1057.12    151.43 o 
 -11   2  15      192.74      110.99     98.83 o 
 -10   2  15    16324.13    16866.21    455.63 o 
  -9   2  15     4928.36     4656.42    206.80 o 
  -8   2  15     1378.54     1409.74     88.41 o 
  -7   2  15     3442.96     3258.48    125.98 o 
  -6   2  15    17754.81    18109.05    322.09 o 
  -5   2  15     4081.25     2937.52    241.97 o 
  -4   2  15    11022.38    10947.95    225.29 o 
  -3   2  15    10000.83     8848.55    233.10 o 
  -2   2  15    14827.70    14981.75    354.52 o 
  -1   2  15    12937.80    11583.38    295.95 o 
   0   2  15      524.48      439.05     51.14 o 
   1   2  15    19883.81    19366.07    306.13 o 
   2   2  15    26931.64    26806.36    576.93 o 
   3   2  15     7337.99     6515.21    164.27 o 
   4   2  15     2678.37     2509.28     79.78 o 
   5   2  15    16470.70    15278.17    311.76 o 
   6   2  15    13664.69    13812.60    341.31 o 
   7   2  15     1208.56      958.06    100.52 o 
   8   2  15       69.58      106.33     71.02 o 
   9   2  15     3755.40     3716.13    244.72 o 
  10   2  15     8357.05     8475.42    380.42 o 
 -12   3  15     6296.33     6000.20    301.80 o 
 -11   3  15      506.03      730.24    127.45 o 
 -10   3  15     2627.75     2337.93    176.71 o 
  -9   3  15       44.81      129.27     84.15 o 
  -8   3  15    17108.70    17827.48    323.56 o 
  -7   3  15     6813.14     6896.92    191.33 o 
  -6   3  15     3201.66     3365.04    136.06 o 
  -5   3  15      264.07      332.98     39.99 o 
  -4   3  15    28308.32    29413.38    452.64 o 
  -3   3  15     3744.91     4145.91    127.18 o 
  -2   3  15     2364.74     2307.97     88.77 o 
  -1   3  15       35.11      221.67     46.46 o 
   0   3  15    51985.84    52138.59    975.16 o 
   1   3  15       31.92      399.76     48.95 o 
   2   3  15      496.46      574.89     54.24 o 
   3   3  15      160.16      272.46     51.12 o 
   4   3  15    24981.33    23772.09    460.56 o 
   5   3  15       82.68      180.75     46.06 o 
   6   3  15     5288.55     5038.86    211.54 o 
   7   3  15        6.40        0.00     54.10 o 
   8   3  15     9396.38     9838.02    326.02 o 
   9   3  15      464.90      535.51    110.22 o 
  10   3  15     1096.58     1040.21    147.45 o 
 -11   4  15      314.53      129.54    154.79 o 
 -10   4  15     6101.71     5777.15    335.65 o 
  -9   4  15     4520.38     4656.68    201.22 o 
  -8   4  15     3219.24     3157.10    135.81 o 
  -7   4  15      356.16      513.43     70.47 o 
  -6   4  15    14461.38    14219.33    332.66 o 
  -5   4  15    13507.08    12738.10    592.37 o 
  -4   4  15     1656.81     1558.03    100.21 o 
  -3   4  15      160.10      819.96     85.73 o 
  -2   4  15    23693.64    22450.08    509.38 o 
  -1   4  15     5063.41     4875.68    173.02 o 
   0   4  15      246.64      288.80     43.60 o 
   1   4  15     2593.93     2812.10    111.08 o 
   2   4  15    12573.96    11974.00    252.27 o 
   3   4  15     2556.03     2859.80    135.89 o 
   4   4  15     2224.03     1520.72    181.14 o 
   5   4  15    10080.88    10596.72    319.23 o 
   6   4  15    13536.73    13000.60    330.51 o 
   7   4  15     4640.33     4295.86    221.44 o 
   8   4  15      569.53      520.44    101.67 o 
   9   4  15     3216.73     3840.27    450.08 o 
  10   4  15     9032.86     8350.91    595.93 o 
 -11   5  15     6229.39     4889.95    460.11 o 
 -10   5  15      491.41      221.92    166.36 o 
  -9   5  15      680.85      612.19     84.80 o 
  -8   5  15     6586.91     6123.16    257.37 o 
  -7   5  15    19932.51    19630.81    508.30 o 
  -6   5  15      577.25      574.64     86.52 o 
  -5   5  15     5702.57     5693.85    234.94 o 
  -4   5  15      751.04      853.95     96.60 o 
  -3   5  15    19982.53    20519.13    459.25 o 
  -2   5  15     5029.91     4400.66    183.31 o 
  -1   5  15     3661.49     3435.29    127.47 o 
   0   5  15     3826.65     3504.44    123.53 o 
   1   5  15     6310.87     6329.92    170.40 o 
   2   5  15      385.91      447.22     58.88 o 
   3   5  15     6972.14     6741.90    183.13 o 
   4   5  15     5335.13     5339.94    195.99 o 
   5   5  15    17639.89    17881.48    506.41 o 
   6   5  15      881.36      935.43    123.86 o 
   7   5  15    10846.00    10956.08    361.25 o 
   8   5  15     2796.90     2732.72    189.38 o 
   9   5  15     4411.06     4157.04    270.31 o 
 -10   6  15      114.55      301.20    132.04 o 
  -9   6  15     7846.48     7889.92    357.68 o 
  -8   6  15      702.82      746.05    156.67 o 
  -7   6  15     1274.23     1243.73    126.19 o 
  -6   6  15      138.47      383.36     83.56 o 
  -5   6  15    15517.03    16343.95    436.47 o 
  -4   6  15       42.92       83.40     62.36 o 
  -3   6  15     9713.79     9947.58    292.24 o 
  -1   6  15    28990.27    28501.06    468.56 o 
   0   6  15        0.19      205.90     67.17 o 
   1   6  15    17716.34    17609.72    288.82 o 
   3   6  15    15224.29    15175.24    312.45 o 
   4   6  15      320.53      175.59     53.75 o 
   5   6  15    16339.32    15765.79    339.68 o 
   6   6  15      111.99      360.74     86.60 o 
   7   6  15     3618.60     3299.48    201.27 o 
   8   6  15      209.31      235.12     78.83 o 
  -9   7  15     1110.37     1222.49    156.58 o 
  -8   7  15     3637.28     3665.42    229.61 o 
  -7   7  15    12526.52    12094.26    547.22 o 
  -6   7  15      407.18      513.66     93.11 o 
  -5   7  15     2950.19     2984.89    149.89 o 
  -4   7  15     3083.91     3306.52    156.55 o 
  -3   7  15     8088.47     8151.91    253.51 o 
  -2   7  15      257.36      265.48     68.94 o 
  -1   7  15     4683.72     4737.58    169.89 o 
   0   7  15     8388.52     8100.14    220.85 o 
   1   7  15     5891.09     5990.43    191.56 o 
   2   7  15       86.31      234.92     62.82 o 
   3   7  15     9947.66    10170.29    298.04 o 
   4   7  15     5305.24     5258.24    219.77 o 
   5   7  15     2686.82     2757.87    166.41 o 
   6   7  15     1443.55     1364.00    122.27 o 
   7   7  15     8566.96     7923.85    501.61 o 
  -8   8  15      842.39      798.56    158.21 o 
  -7   8  15      104.21      343.32    104.70 o 
  -6   8  15     9862.76     9268.41    321.84 o 
  -5   8  15     3389.87     3657.48    176.64 o 
  -4   8  15      130.07      126.19     60.01 o 
  -3   8  15     3556.37     3807.79    202.38 o 
  -2   8  15    13926.81    13710.48    348.41 o 
  -1   8  15      582.95     1199.16    119.67 o 
   0   8  15      165.79      157.97     70.51 o 
   1   8  15     1842.90     2175.26    177.30 o 
   2   8  15    12299.76    11415.69    395.08 o 
   3   8  15     1402.18     2009.43    178.55 o 
   4   8  15      537.00      458.21    134.31 o 
   5   8  15     1058.30      995.43    134.01 o 
   6   8  15     9150.35     8197.44    757.74 o 
  -6   9  15     1120.88      671.91    249.31 o 
  -5   9  15      744.13      778.83    105.14 o 
  -4   9  15    13030.95    12197.34    428.73 o 
  -3   9  15       30.74      443.16     81.80 o 
  -2   9  15       19.64       80.40     80.20 o 
  -1   9  15        1.81      112.35     83.55 o 
   0   9  15     6286.41     6604.99    320.67 o 
   1   9  15      906.94     1432.93    200.50 o 
   2   9  15        1.64       63.01     84.95 o 
   3   9  15      205.40      259.61     95.61 o 
   4   9  15     7491.35     6895.15    360.49 o 
 -12   0  16     9433.01     9243.20    458.43 o 
 -10   0  16     4694.09     3990.37    425.89 o 
  -8   0  16    16289.06    16103.46    491.69 o 
  -6   0  16    16359.32    15971.22    690.87 o 
  -4   0  16    45979.96    44220.27   1480.89 o 
  -2   0  16    57855.07    59443.81   1466.91 o 
   0   0  16    20624.09    20781.16   1692.92 o 
   2   0  16    11884.37    10182.30    438.02 o 
   4   0  16    12707.94    12319.43    275.55 o 
   6   0  16    29632.77    28279.28    721.52 o 
   8   0  16      871.66     1301.83    330.77 o 
  10   0  16    20539.74    21063.90    749.10 o 
 -12   1  16     3386.14     3050.00    244.06 o 
 -11   1  16     3244.45     2837.69    222.61 o 
 -10   1  16    13626.71    13502.02    518.17 o 
  -9   1  16     5052.56     4585.20    287.85 o 
  -8   1  16     4915.54     4636.23    158.08 o 
  -7   1  16     8871.82     8021.77    176.84 o 
  -6   1  16    15751.59    15543.86    255.91 o 
  -5   1  16      498.02      530.04     66.63 o 
  -4   1  16    21524.13    21444.69    321.38 o 
  -3   1  16     5949.99     5856.46    165.02 o 
  -2   1  16    21877.39    20684.06    314.08 o 
  -1   1  16    18084.70    18419.16    567.44 o 
   0   1  16    35226.79    32673.58   1298.70 o 
   1   1  16    10152.54    10152.68    256.82 o 
   2   1  16    12761.88    12273.37    349.17 o 
   3   1  16      932.98      919.91     87.70 o 
   4   1  16    32153.30    28416.04    666.30 o 
   5   1  16    12154.46    10870.71    276.02 o 
   6   1  16     9360.82     9171.40    319.65 o 
   7   1  16      609.79      491.40     93.58 o 
   8   1  16    11810.63    12448.58    422.00 o 
   9   1  16     4112.11     4008.26    213.47 o 
  10   1  16     1429.23     1820.42    195.28 o 
 -12   2  16     5003.73     4042.57    275.50 o 
 -11   2  16      528.89      369.68     98.68 o 
 -10   2  16     3575.90     3320.42    230.63 o 
  -9   2  16    14804.74    15247.26    384.86 o 
  -8   2  16     3901.06     3729.54    152.05 o 
  -7   2  16       36.70        0.00     43.12 o 
  -6   2  16     1512.08     1376.66     84.53 o 
  -5   2  16    21347.17    21206.37    438.85 o 
  -4   2  16     4907.13     4347.30    147.38 o 
  -3   2  16     5374.83     5414.20    232.22 o 
  -2   2  16    10928.75    10188.14    261.12 o 
  -1   2  16    40145.18    40123.77    522.10 o 
   0   2  16     8959.63     8154.09    202.47 o 
   1   2  16       29.53      190.64     42.51 o 
   2   2  16    22198.57    21041.24    460.83 o 
   3   2  16    26760.76    26574.38    607.74 o 
   4   2  16     3775.02     3198.34     88.74 o 
   5   2  16     4233.00     3382.88    222.12 o 
   6   2  16     5967.16     5388.45    209.62 o 
   7   2  16     6062.13     6414.08    242.82 o 
   8   2  16      560.78      553.48    147.83 o 
   9   2  16     2813.37     2867.44    243.29 o 
  10   2  16     1523.97     1301.21    158.13 o 
 -12   3  16      282.95      128.55    112.02 o 
 -11   3  16    14174.97    13926.63    437.56 o 
 -10   3  16       68.95      143.21    138.00 o 
  -9   3  16     1300.96     1038.28    105.49 o 
  -8   3  16      385.51      308.85     60.45 o 
  -7   3  16    29459.67    30512.35    486.14 o 
  -6   3  16     1433.15     1512.71     96.34 o 
  -5   3  16      190.93      214.39     35.04 o 
  -4   3  16     3729.53     3446.56    132.05 o 
  -3   3  16    36006.09    36030.73    910.13 o 
  -2   3  16      961.87     1072.60     65.35 o 
  -1   3  16     6469.05     6187.80    201.84 o 
   0   3  16      769.72      879.41     77.13 o 
   1   3  16    31611.21    28860.83    684.26 o 
   2   3  16     3395.31     3380.79    201.03 o 
   3   3  16     2788.72     2517.55     87.78 o 
   4   3  16     1184.12     1072.07     67.07 o 
   5   3  16    20118.16    20087.39    412.94 o 
   6   3  16      169.82      187.19     70.22 o 
   7   3  16     2315.69     2188.78    175.66 o 
   8   3  16     2356.02     2358.71    164.07 o 
   9   3  16     7579.29     7189.38    293.94 o 
  10   3  16      798.81     1027.60    150.26 o 
 -11   4  16     3107.29     3026.55    267.28 o 
 -10   4  16       66.88        0.00    123.83 o 
  -9   4  16     8316.70     7959.70    343.60 o 
  -8   4  16     7729.07     8353.74    225.21 o 
  -7   4  16      814.80      811.64     82.20 o 
  -6   4  16     2007.46     2067.33    148.24 o 
  -5   4  16    11505.17    11031.40    582.10 o 
  -4   4  16     6985.95     6994.20    261.94 o 
  -3   4  16       98.94      170.74     69.03 o 
  -2   4  16     1715.02     2244.28    155.82 o 
  -1   4  16    15140.21    14529.61    442.90 o 
   0   4  16     9635.70     9640.69    235.18 o 
   1   4  16     1242.48     1164.20     75.88 o 
   2   4  16      292.70      474.38     69.98 o 
   3   4  16    15934.98    15804.57    338.89 o 
   4   4  16     2025.62     2761.87    170.61 o 
   5   4  16      224.23      138.47     60.60 o 
   6   4  16      758.28     1065.82    118.28 o 
   7   4  16    12981.20    12849.35    391.10 o 
   8   4  16     1619.91     1876.87    161.10 o 
   9   4  16     1039.08     1344.39    163.42 o 
 -11   5  16     1297.19     1174.58    388.59 o 
 -10   5  16    11164.73    10023.55    430.37 o 
  -9   5  16       15.12        0.00     88.19 o 
  -8   5  16      657.96      818.00    107.81 o 
  -7   5  16     2478.39     2507.89    178.37 o 
  -6   5  16    18908.91    19214.37    502.36 o 
  -5   5  16     2939.17     2690.78    247.22 o 
  -4   5  16     4004.56     3905.70    214.68 o 
  -3   5  16     9951.37    10496.41    355.15 o 
  -2   5  16    19216.42    19225.54    436.52 o 
  -1   5  16      955.50      804.77     74.11 o 
   0   5  16     2580.78     2512.25    108.54 o 
   1   5  16     1929.56     1979.64    100.67 o 
   2   5  16    15986.27    16583.97    295.29 o 
   3   5  16      185.24      138.32     47.97 o 
   4   5  16     6757.67     7006.62    258.54 o 
   5   5  16     3529.63     3496.94    220.92 o 
   6   5  16    11521.96    11377.68    417.62 o 
   7   5  16     1415.63     1269.65    131.57 o 
   8   5  16    11486.22    10651.71    374.98 o 
   9   5  16     2697.40     2310.03    205.40 o 
 -10   6  16      369.63      421.13    131.59 o 
  -9   6  16       20.70      413.51     96.40 o 
  -8   6  16    17171.80    16953.13    512.21 o 
  -7   6  16      231.09      203.40     70.76 o 
  -6   6  16      607.58      758.98    105.06 o 
  -5   6  16      584.55      973.83    120.61 o 
  -4   6  16    16296.09    16700.82    394.86 o 
  -3   6  16     1411.09     1332.74    117.73 o 
  -2   6  16     6019.22     6213.48    182.24 o 
  -1   6  16      332.43     1184.85     90.49 o 
   0   6  16    37638.31    37696.59    588.52 o 
   1   6  16      479.03      388.72     53.64 o 
   2   6  16    22056.83    21566.84    356.66 o 
   3   6  16      680.22     1215.59     97.38 o 
   4   6  16    15488.11    15317.50    327.63 o 
   5   6  16       46.98       46.24     64.45 o 
   6   6  16     5744.67     5586.12    254.04 o 
   7   6  16       36.08      349.57    100.36 o 
   8   6  16     6438.29     5849.75    271.76 o 
  -9   7  16      668.94      683.51    139.07 o 
  -8   7  16      693.31      589.03     95.54 o 
  -7   7  16     3893.92     4107.12    209.99 o 
  -6   7  16    10354.18    10638.31    351.82 o 
  -5   7  16        5.42       25.30     65.73 o 
  -4   7  16     2697.47     2494.35    160.86 o 
  -3   7  16     3385.41     3721.42    175.64 o 
  -2   7  16    18556.38    18302.68    391.14 o 
  -1   7  16        1.81      103.25     58.19 o 
   0   7  16     3397.00     3555.15    150.08 o 
   1   7  16    11205.58    11274.28    291.15 o 
   2   7  16    11804.12    11577.34    321.18 o 
   3   7  16     3096.41     3387.00    180.87 o 
   4   7  16     7914.22     7398.45    263.44 o 
   5   7  16     2250.31     1972.27    143.01 o 
   6   7  16     3812.11     3846.80    230.53 o 
   7   7  16     2254.36     2087.61    325.31 o 
  -7   8  16     1017.66      949.02    119.35 o 
  -6   8  16      300.72      432.38     89.74 o 
  -5   8  16     9833.50     9451.90    455.79 o 
  -4   8  16     4407.90     4507.98    218.52 o 
  -3   8  16      429.74      417.26     84.49 o 
  -2   8  16     1100.52     1100.03    107.91 o 
  -1   8  16    10641.83    10303.38    301.43 o 
   0   8  16     1707.28     1707.51    162.45 o 
   1   8  16      648.77      852.17    129.48 o 
   2   8  16      954.56      954.10    128.13 o 
   3   8  16    16785.70    15931.84    479.53 o 
   4   8  16     2887.36     2996.65    209.66 o 
   5   8  16      158.35      135.51    122.30 o 
  -5   9  16       87.66      119.76     81.96 o 
  -4   9  16     1904.57     1862.34    154.70 o 
  -3   9  16    13187.26    13503.01    564.57 o 
  -2   9  16      119.52      375.39     89.29 o 
  -1   9  16      230.06      105.55     77.04 o 
   0   9  16       79.82      445.75    112.06 o 
   1   9  16    12362.36    12162.45    498.14 o 
   2   9  16      384.70      795.18    145.43 o 
   3   9  16       56.81      135.11    101.87 o 
 -11   0  17     3838.63     3868.81    338.57 o 
  -9   0  17     2781.64     2666.13    335.87 o 
  -7   0  17    12695.16    11656.10    624.83 o 
  -5   0  17    37428.91    37832.89    724.65 o 
  -3   0  17     4233.96     3819.94    232.83 o 
  -1   0  17    31284.39    32619.09    999.03 o 
   1   0  17    19945.08    21743.25   1253.01 o 
   3   0  17    11362.87    10861.15    206.88 o 
   5   0  17    12386.92    12418.74    333.43 o 
   7   0  17     7331.94     7459.20    364.83 o 
   9   0  17     1663.12     1719.50    208.71 o 
 -12   1  17      136.40      147.76    117.53 o 
 -11   1  17     3635.85     3624.57    288.44 o 
 -10   1  17     7178.22     6895.65    368.78 o 
  -9   1  17    10444.64     9862.56    468.35 o 
  -8   1  17      305.92      220.84     69.49 o 
  -7   1  17     5032.93     4631.25    136.13 o 
  -6   1  17    16261.55    15723.42    279.27 o 
  -5   1  17     7478.93     6721.59    282.27 o 
  -4   1  17      195.80      216.44     39.52 o 
  -3   1  17     5589.04     5165.82    153.46 o 
  -2   1  17     8583.14     8687.67    192.04 o 
  -1   1  17    16917.26    16454.08    387.44 o 
   0   1  17     3574.17     3764.33    295.08 o 
   1   1  17    11927.12    10958.77    428.18 o 
   2   1  17     1683.40     1902.44    149.96 o 
   3   1  17     8753.52     8332.82    226.04 o 
   4   1  17     2307.38     1986.30     67.25 o 
   5   1  17    13372.67    12657.73    295.38 o 
   6   1  17    13508.46    13060.06    389.72 o 
   7   1  17      586.62      562.34     94.31 o 
   8   1  17     3386.77     2982.53    175.42 o 
   9   1  17     6698.94     6393.34    303.77 o 
  10   1  17     4067.00     3957.60    231.52 o 
 -12   2  17     8943.30     8615.25    402.93 o 
 -11   2  17     2457.09     2332.82    210.31 o 
 -10   2  17     1920.01     1874.82    180.08 o 
  -9   2  17     1952.04     1827.10    139.58 o 
  -8   2  17    16559.87    17055.93    401.88 o 
  -7   2  17     4135.60     3935.09    141.67 o 
  -6   2  17       17.15        0.00     52.84 o 
  -5   2  17     1033.60      831.80     50.91 o 
  -4   2  17    36916.75    36445.46    993.41 o 
  -3   2  17     6153.80     5577.31    298.36 o 
  -2   2  17     1979.00     2335.88    242.41 o 
  -1   2  17     1883.97     1705.16     90.07 o 
   0   2  17    61344.54    59828.24   1325.84 o 
   1   2  17      973.63      813.51     69.28 o 
   2   2  17      793.76      768.31     53.02 o 
   3   2  17     8623.35     7807.18    243.29 o 
   4   2  17    27432.65    25484.78    594.72 o 
   5   2  17      829.29      712.31     62.18 o 
   6   2  17     5158.66     4911.87    200.98 o 
   7   2  17     3802.13     3535.56    214.31 o 
   8   2  17     6855.28     6696.21    312.56 o 
   9   2  17       16.26        0.00     88.74 o 
  10   2  17     2454.21     2509.96    255.50 o 
 -12   3  17     1847.71     1587.93    198.70 o 
 -11   3  17      183.68       83.25     95.71 o 
 -10   3  17    15605.85    16252.97    453.76 o 
  -9   3  17        1.09      101.47     63.36 o 
  -8   3  17       78.10       54.75     52.86 o 
  -7   3  17     4017.85     3701.76    155.90 o 
  -6   3  17    32339.13    33603.58    507.37 o 
  -5   3  17     1009.03     1030.23     72.58 o 
  -4   3  17      813.90      778.53     70.78 o 
  -3   3  17     9590.69     8541.04    276.22 o 
  -2   3  17    53672.41    52634.38   1858.19 o 
  -1   3  17     1588.55     1457.40     99.39 o 
   0   3  17     1093.99     1106.25     77.30 o 
   1   3  17        9.45       35.97     28.77 o 
   2   3  17    47704.84    46564.61   1048.84 o 
   3   3  17       68.31      143.98     29.98 o 
   4   3  17     3773.82     3406.71    109.42 o 
   5   3  17      132.34      373.91     81.09 o 
   6   3  17    24906.48    24104.85    576.54 o 
   7   3  17      387.56      557.50    149.90 o 
   8   3  17     4220.21     3818.56    204.34 o 
   9   3  17       22.10      220.53     93.84 o 
  10   3  17    10679.94    10043.38    515.49 o 
 -11   4  17     2049.71     1992.71    226.51 o 
 -10   4  17     2960.98     2680.21    233.38 o 
  -9   4  17       88.13       51.28     87.94 o 
  -8   4  17    19423.26    18986.93    339.37 o 
  -7   4  17     3044.79     3647.11    159.78 o 
  -6   4  17     2511.85     2358.66    150.26 o 
  -5   4  17     1288.79     1284.92    176.59 o 
  -4   4  17    24197.35    22658.15   1046.82 o 
  -3   4  17     4542.88     4702.12    230.11 o 
  -2   4  17      421.10      430.31     71.53 o 
  -1   4  17     1490.90     1419.07     78.41 o 
   0   4  17    10235.95     9717.46    226.66 o 
   1   4  17    10746.40    10897.14    372.41 o 
   2   4  17      253.60      155.89     63.18 o 
   3   4  17      898.58     1038.80    121.86 o 
   4   4  17    24296.27    24599.38    425.94 o 
   5   4  17     5200.53     5354.84    314.04 o 
   6   4  17     3779.35     3560.56    195.77 o 
   7   4  17     3261.27     3410.62    205.76 o 
   8   4  17    13162.13    12522.48    412.48 o 
   9   4  17     1042.47     1235.49    196.67 o 
 -11   5  17       97.94        0.00    182.02 o 
 -10   5  17     2639.63     2257.98    208.36 o 
  -9   5  17     8660.67     8555.10    382.23 o 
  -8   5  17       17.69       46.46     63.70 o 
  -7   5  17      705.73      778.94    107.57 o 
  -6   5  17     2883.57     3291.92    203.00 o 
  -5   5  17    15719.96    16854.49    468.45 o 
  -4   5  17       42.30       35.65     95.53 o 
  -3   5  17    17984.59    18652.16    495.99 o 
  -2   5  17    10616.11    10379.09    310.95 o 
  -1   5  17    23828.92    23140.90    565.94 o 
   0   5  17      811.89      605.82     54.68 o 
   1   5  17     7918.95     7521.84    220.69 o 
   2   5  17     9573.48     9511.10    222.79 o 
   3   5  17    20812.84    20888.16    427.17 o 
   4   5  17       19.72        0.00     66.91 o 
   5   5  17     7564.28     7192.96    385.18 o 
   6   5  17     1059.43     1023.81    135.48 o 
   7   5  17     7413.78     6796.28    296.30 o 
   8   5  17      151.42      223.41     68.98 o 
 -10   6  17       32.22        0.00    110.03 o 
  -9   6  17     3535.80     3338.71    275.33 o 
  -8   6  17       25.03      703.93    134.07 o 
  -7   6  17    13410.06    14008.03    461.06 o 
  -6   6  17       35.48       56.02     80.85 o 
  -5   6  17     1049.67     1288.94    132.40 o 
  -4   6  17      459.95     1138.09    119.43 o 
  -3   6  17    21321.31    21810.73    848.08 o 
  -2   6  17       34.00      106.49     60.68 o 
  -1   6  17     5039.42     5288.67    164.38 o 
   1   6  17    11914.49    11001.96    265.81 o 
   2   6  17        0.52        6.71     50.25 o 
   3   6  17    11644.19    11782.28    281.71 o 
   5   6  17     6645.39     6650.42    246.48 o 
   6   6  17        9.79        0.00     70.03 o 
   7   6  17     9574.45     8973.75    344.54 o 
   8   6  17       13.99      377.45    111.07 o 
  -9   7  17     3612.29     3254.33    315.91 o 
  -8   7  17      590.99      743.82    131.69 o 
  -7   7  17     1262.48     1045.24    115.69 o 
  -6   7  17     6092.80     5906.94    304.99 o 
  -5   7  17     7021.48     6769.39    265.88 o 
  -4   7  17        1.99        0.00     69.41 o 
  -3   7  17     5678.46     5214.79    209.62 o 
  -2   7  17    11880.56    11907.80    312.72 o 
  -1   7  17    13372.45    12809.97    291.56 o 
   0   7  17      153.02      265.18     57.76 o 
   1   7  17     8900.96     8703.32    279.71 o 
   2   7  17     9868.12     9891.72    300.62 o 
   3   7  17     7991.44     7816.69    270.86 o 
   4   7  17     1017.78     1177.32    115.35 o 
   5   7  17     3885.77     3885.11    198.75 o 
   6   7  17     1254.06     1267.37    145.49 o 
   7   7  17     1737.21     1333.15    186.58 o 
  -7   8  17     4167.60     4372.60    233.06 o 
  -6   8  17      127.82      186.84     79.30 o 
  -5   8  17     2011.26     2274.61    167.31 o 
  -4   8  17    13602.76    14193.22    518.97 o 
  -3   8  17     3810.70     4069.87    237.61 o 
  -2   8  17       15.78       95.55     91.86 o 
  -1   8  17     1367.33     1421.88    123.04 o 
   0   8  17     9374.80     9173.79    319.72 o 
   1   8  17     3284.37     3301.15    219.87 o 
   2   8  17     2027.63     1772.31    161.33 o 
   3   8  17      460.85      512.96    123.38 o 
   4   8  17     8707.49     8366.23    355.27 o 
   5   8  17     5906.01     5065.44    285.49 o 
  -5   9  17      798.71     1059.24    136.29 o 
  -4   9  17      563.26      428.77     90.64 o 
  -3   9  17      830.77      926.90    112.55 o 
  -2   9  17    18837.29    18350.70    468.16 o 
  -1   9  17      261.66      532.67    107.19 o 
   0   9  17      874.61      828.90    126.00 o 
   1   9  17       18.60      314.58    121.91 o 
   2   9  17    10514.91    10284.42    466.15 o 
   3   9  17       20.32      177.72    121.25 o 
 -12   0  18     5974.00     5573.66    420.29 o 
 -10   0  18    16934.59    15198.77    655.31 o 
  -8   0  18    10188.80    10171.47    469.51 o 
  -6   0  18     9011.10     7092.31    727.30 o 
  -4   0  18    24093.96    25125.17   1064.03 o 
  -2   0  18     1460.04     1451.29    164.27 o 
   0   0  18    23944.89    22265.27   1110.29 o 
   2   0  18     7416.77     7142.98    887.28 o 
   4   0  18    12879.49    12148.22    430.81 o 
   6   0  18     5629.08     5689.89    296.75 o 
   8   0  18    11776.00    11989.53    501.59 o 
  10   0  18       64.13      302.22    139.25 o 
 -12   1  18     2436.04     2186.30    206.13 o 
 -11   1  18       12.35        0.00    129.85 o 
 -10   1  18    10972.58    10335.96    453.37 o 
  -9   1  18     8185.38     8421.93    390.01 o 
  -8   1  18     4850.88     4629.82    208.52 o 
  -7   1  18      165.11       66.81     34.78 o 
  -6   1  18    13105.40    12802.82    297.85 o 
  -5   1  18    31115.68    31436.16    421.99 o 
  -4   1  18    12348.96    12849.43    237.01 o 
  -3   1  18       82.68      135.11     33.24 o 
  -2   1  18    13502.79    13308.92    517.38 o 
  -1   1  18     9596.97     9586.78    689.96 o 
   0   1  18     5388.29     5305.13    195.66 o 
   1   1  18      145.07       90.92     61.21 o 
   2   1  18    19169.13    18191.82    704.74 o 
   3   1  18     6451.87     6121.00    180.85 o 
   4   1  18      321.97      332.28     47.78 o 
   5   1  18     2399.66     2251.45    104.01 o 
   6   1  18     9147.14     8928.36    320.99 o 
   7   1  18     5183.63     4825.68    209.36 o 
   8   1  18      355.54      316.39     75.39 o 
   9   1  18     3998.29     3608.03    206.61 o 
  10   1  18     5573.34     5661.31    316.61 o 
 -12   2  18     1586.14     1148.96    166.10 o 
 -11   2  18    16209.54    15839.07    525.60 o 
 -10   2  18      147.64        0.00    107.23 o 
  -9   2  18     3169.01     2828.46    201.99 o 
  -8   2  18     7132.87     6712.37    248.65 o 
  -7   2  18    14604.44    14539.60    287.98 o 
  -6   2  18      175.02      155.03     52.76 o 
  -5   2  18     2772.33     2224.61    126.35 o 
  -4   2  18     2753.17     2393.44    134.12 o 
  -3   2  18    40836.37    41288.27    914.77 o 
  -2   2  18     3518.18     2947.48    285.73 o 
  -1   2  18      546.60      673.58     59.70 o 
   0   2  18     4729.05     4487.92    227.71 o 
   1   2  18    45327.41    43761.20   1454.15 o 
   2   2  18      104.50      150.83     35.20 o 
   3   2  18     3851.12     3704.41    186.89 o 
   4   2  18     1950.21     1728.97     75.87 o 
   5   2  18    26646.64    25788.90    480.80 o 
   6   2  18      160.86      109.41     65.57 o 
   7   2  18     1869.67     1630.48    149.55 o 
   8   2  18      809.28      759.57    123.41 o 
   9   2  18     4973.10     4509.67    274.24 o 
  10   2  18       43.72        0.00     98.62 o 
 -12   3  18        0.87       52.65    137.17 o 
 -11   3  18     1954.83     1922.53    172.19 o 
 -10   3  18       70.22       24.00     78.86 o 
  -9   3  18    24661.77    25631.72    544.92 o 
  -8   3  18        8.46       62.74     68.61 o 
  -7   3  18      263.59      214.68     56.74 o 
  -6   3  18        0.06       49.40     53.31 o 
  -5   3  18    31374.19    32488.65    709.82 o 
  -4   3  18      767.91      836.66     74.84 o 
  -3   3  18     1190.35     1307.31     83.76 o 
  -2   3  18       91.58      221.26     45.38 o 
  -1   3  18    56922.97    54215.84   1008.62 o 
   0   3  18     1619.18     1504.15     86.51 o 
   1   3  18      688.16      662.05     71.31 o 
   2   3  18      842.81      786.42     79.79 o 
   3   3  18    32635.07    29776.41   1308.93 o 
   4   3  18     1305.74     1518.35     81.14 o 
   5   3  18     4917.00     4830.42    232.85 o 
   6   3  18      421.95      404.95     86.25 o 
   7   3  18    24989.51    24561.69    614.98 o 
   8   3  18       10.15      214.61     85.65 o 
   9   3  18     2167.33     2282.85    212.42 o 
 -11   4  18     4583.02     4684.65    327.85 o 
 -10   4  18     3377.61     3086.57    270.73 o 
  -9   4  18     2901.49     2648.48    181.10 o 
  -8   4  18     1092.24     1166.78    105.00 o 
  -7   4  18    27166.01    27302.81    527.85 o 
  -6   4  18     2560.04     2720.38    159.60 o 
  -5   4  18      153.26      267.43     76.51 o 
  -4   4  18     1559.24     1504.26    105.26 o 
  -3   4  18    28837.37    28734.70    625.53 o 
  -2   4  18      515.29      561.84     86.91 o 
  -1   4  18      383.71      370.47     49.20 o 
   0   4  18     5192.82     4863.86    150.24 o 
   1   4  18    15896.86    14934.09    419.18 o 
   2   4  18     2002.74     2250.62    138.75 o 
   3   4  18      107.76       63.04     55.31 o 
   4   4  18     4297.37     4300.89    197.45 o 
   5   4  18    21424.34    20720.40    521.04 o 
   6   4  18     2589.93     2579.45    184.45 o 
   7   4  18     3277.89     3087.25    203.66 o 
   8   4  18     4077.17     3940.32    227.94 o 
   9   4  18    12374.80    12053.50    576.85 o 
 -10   5  18     1116.96     1326.36    306.06 o 
  -9   5  18     2548.12     2496.08    208.56 o 
  -8   5  18    19063.22    19015.78    487.77 o 
  -7   5  18     1428.78     1270.78    127.35 o 
  -6   5  18     7072.12     6740.53    292.20 o 
  -5   5  18      340.90      647.26    113.68 o 
  -4   5  18    11554.75    11910.08    394.08 o 
  -3   5  18     2967.39     2572.43    185.11 o 
  -2   5  18     5257.65     5505.80    204.45 o 
  -1   5  18     9074.62     9252.25    231.91 o 
   0   5  18     3861.38     4318.48    146.38 o 
   1   5  18      279.35      384.26     64.29 o 
   2   5  18    10357.75    10305.65    237.58 o 
   3   5  18     9647.31     9916.25    282.05 o 
   4   5  18     6933.81     7213.92    274.39 o 
   5   5  18      105.55      233.09     76.50 o 
   6   5  18     8755.09     8471.96    316.17 o 
   7   5  18     3887.82     3637.68    214.77 o 
   8   5  18     2093.14     1899.98    164.60 o 
 -10   6  18     3042.21     2606.47    260.09 o 
  -9   6  18      413.29      234.37     92.49 o 
  -8   6  18     3023.25     3155.22    206.28 o 
  -7   6  18      185.29      801.76    132.76 o 
  -6   6  18     8587.98     8490.61    354.00 o 
  -5   6  18      163.56      384.52    112.60 o 
  -4   6  18     3365.24     3551.73    200.11 o 
  -3   6  18      492.38     1390.79    183.45 o 
  -2   6  18    16946.03    17062.48    411.12 o 
  -1   6  18       33.10      233.89     54.90 o 
   0   6  18     8325.00     8452.72    213.64 o 
   2   6  18     8853.50     8390.95    221.01 o 
   3   6  18       14.61       19.12     59.92 o 
   4   6  18    15450.36    15106.80    370.05 o 
   5   6  18        3.12      606.07     95.64 o 
   6   6  18      389.15      507.58     85.97 o 
   7   6  18       40.75      118.41     95.17 o 
  -8   7  18     6945.30     6040.38    321.63 o 
  -7   7  18       58.49       95.75     89.27 o 
  -6   7  18     2290.13     1947.73    165.14 o 
  -5   7  18     4197.04     4126.67    211.96 o 
  -4   7  18     7320.16     7010.74    271.99 o 
  -3   7  18      312.40      206.62     76.69 o 
  -2   7  18     9309.82     9103.67    275.86 o 
  -1   7  18    11602.34    11684.07    296.58 o 
   0   7  18     6392.38     5651.92    230.45 o 
   1   7  18       57.38      119.80     84.11 o 
   2   7  18    13466.10    13752.22    365.29 o 
   3   7  18     7285.54     7341.99    266.92 o 
   4   7  18     4491.38     4174.44    205.64 o 
   5   7  18     1019.59      874.69    119.27 o 
   6   7  18     9445.27     8941.66    434.26 o 
  -7   8  18    14349.68    12768.64    572.16 o 
  -6   8  18     3704.87     3587.33    208.50 o 
  -5   8  18        5.79       41.60     80.59 o 
  -4   8  18     3335.92     3555.97    191.31 o 
  -3   8  18    18613.80    18518.73    427.68 o 
  -2   8  18     3050.41     3206.33    198.62 o 
  -1   8  18       30.44       25.79     82.22 o 
   0   8  18     1053.64     1535.17    157.51 o 
   1   8  18     9713.30     9154.95    415.39 o 
   2   8  18     4713.67     4156.50    284.39 o 
   3   8  18      248.42      342.65     99.55 o 
   4   8  18     2259.85     1917.47    177.32 o 
   5   8  18     9132.70     7883.14    351.80 o 
  -4   9  18      602.67      555.49    112.19 o 
  -3   9  18       95.49      150.33     74.16 o 
  -2   9  18      144.42      501.62    106.76 o 
  -1   9  18     8812.82     8891.62    336.72 o 
   0   9  18     1764.21     1918.27    212.02 o 
   1   9  18      261.12      211.11    163.66 o 
   2   9  18        9.31      145.49    134.60 o 
 -11   0  19     7453.73     7030.00    457.32 o 
  -9   0  19    13437.57    13888.25    571.60 o 
  -7   0  19    24417.59    24661.24    957.93 o 
  -5   0  19     8697.96     9074.25    276.69 o 
  -3   0  19    14004.48    14894.60    366.42 o 
  -1   0  19      424.69      571.54    102.05 o 
   1   0  19    20027.13    19841.25    602.52 o 
   3   0  19      990.58     1002.49     61.00 o 
   5   0  19    29093.23    28512.04    559.60 o 
   7   0  19     2003.44     2217.33    201.32 o 
   9   0  19    20002.70    20077.30   1068.73 o 
 -12   1  19     1188.15      987.00    160.69 o 
 -11   1  19     4150.37     3476.96    285.58 o 
 -10   1  19     3646.42     3557.09    280.17 o 
  -9   1  19     8192.66     7703.74    375.95 o 
  -8   1  19     6816.05     6131.79    245.84 o 
  -7   1  19     2281.75     2060.78    116.34 o 
  -6   1  19       10.89        0.00     32.68 o 
  -5   1  19    18661.32    17848.12    423.09 o 
  -4   1  19     8011.88     7562.27    228.08 o 
  -3   1  19     9892.02    10444.16    231.90 o 
  -2   1  19      385.89      291.15    110.19 o 
  -1   1  19    25945.44    23559.96   1111.88 o 
   0   1  19    17395.23    17757.47    417.13 o 
   1   1  19     6128.50     6134.74    296.04 o 
   2   1  19     2778.35     2275.64    160.16 o 
   3   1  19    18321.26    17154.55    568.29 o 
   4   1  19    10054.63     9142.89    215.17 o 
   5   1  19     1810.28     1836.99     91.57 o 
   6   1  19       33.59      117.25     55.39 o 
   7   1  19     7788.70     7234.70    258.14 o 
   8   1  19     3632.27     3360.61    187.84 o 
   9   1  19      119.75      169.92    131.43 o 
 -12   2  19      307.39      285.12    105.96 o 
 -11   2  19     2415.84     1924.40    195.85 o 
 -10   2  19    14625.81    14818.90    482.48 o 
  -9   2  19      131.72        0.00    104.59 o 
  -8   2  19     3393.50     3300.17    177.21 o 
  -7   2  19     2310.24     2183.47    107.63 o 
  -6   2  19    14307.25    14538.55    299.08 o 
  -5   2  19      288.41      191.45     45.22 o 
  -4   2  19     4858.23     4390.36    203.47 o 
  -3   2  19     4971.90     4169.76    260.48 o 
  -2   2  19    30316.62    29420.22   1547.11 o 
  -1   2  19     2010.98     1683.80    129.91 o 
   0   2  19      391.63      365.14     41.30 o 
   1   2  19     5661.73     5345.22    184.01 o 
   2   2  19    25267.40    24874.89    460.07 o 
   3   2  19      698.15      661.63     60.74 o 
   4   2  19     5321.37     4773.79    198.18 o 
   5   2  19      788.92      713.42     70.49 o 
   6   2  19    20757.95    20633.70    519.65 o 
   7   2  19       16.42        8.41     70.49 o 
   8   2  19      341.99      514.37    104.65 o 
   9   2  19      557.73      621.11    110.40 o 
 -11   3  19      451.49      125.72    103.74 o 
 -10   3  19     1887.35     1781.84    154.78 o 
  -9   3  19      123.72       34.61     88.66 o 
  -8   3  19    18333.05    18641.90    445.20 o 
  -7   3  19      209.60      213.60     59.24 o 
  -6   3  19     2175.71     2172.12    119.40 o 
  -5   3  19       99.27      124.43     39.07 o 
  -4   3  19    20974.65    20412.82    882.34 o 
  -3   3  19     5070.98     4395.42    228.82 o 
  -2   3  19      204.08      131.73     40.44 o 
  -1   3  19     2256.08     1986.85    119.12 o 
   0   3  19    41845.49    42863.99    937.38 o 
   1   3  19     1695.96     1508.78    102.60 o 
   2   3  19      117.99       91.52     36.66 o 
   3   3  19      415.35      548.18     64.43 o 
   4   3  19    39477.33    39441.80    599.32 o 
   5   3  19      160.03      131.53     70.12 o 
   6   3  19     1827.11     1488.83    142.35 o 
   7   3  19       21.71      231.49     94.54 o 
   8   3  19    11770.39    11988.00    553.68 o 
   9   3  19        0.55        0.00    143.41 o 
 -11   4  19     1705.45     1668.37    202.83 o 
 -10   4  19     6716.27     6544.30    333.03 o 
  -9   4  19     3435.14     3450.90    208.24 o 
  -8   4  19      550.64      797.43    129.85 o 
  -7   4  19     1893.69     1999.62    155.98 o 
  -6   4  19    15202.08    15979.90    389.86 o 
  -5   4  19     8261.20     8379.87    290.06 o 
  -4   4  19       66.36      118.31     50.27 o 
  -3   4  19     2299.56     2926.12    196.36 o 
  -2   4  19    18685.12    17065.32    799.28 o 
  -1   4  19     2210.78     2306.53    120.29 o 
   0   4  19      349.14      415.41     50.64 o 
   1   4  19     5640.16     5473.68    254.95 o 
   2   4  19     8874.03     9050.08    293.15 o 
   3   4  19     1944.14     2169.38    142.01 o 
   4   4  19       63.10      118.92     67.28 o 
   5   4  19     8053.96     8313.36    316.67 o 
   6   4  19    15417.82    15489.99    468.38 o 
   7   4  19      149.67      465.51    110.23 o 
   8   4  19     1600.65     1457.84    169.77 o 
   9   4  19     5312.47     6021.23    412.79 o 
 -10   5  19       46.17       84.58    166.33 o 
  -9   5  19     4236.73     4314.72    335.48 o 
  -8   5  19     4225.37     4095.46    204.59 o 
  -7   5  19    14767.67    14724.00    421.65 o 
  -6   5  19      246.83      245.29     79.57 o 
  -5   5  19    15876.14    16174.44    473.91 o 
  -4   5  19     1137.02     1547.90    155.97 o 
  -3   5  19     5470.76     5744.56    280.37 o 
  -2   5  19      408.24      420.67     73.61 o 
  -1   5  19    12236.98    12034.39    272.69 o 
   0   5  19     3462.79     3587.01    135.10 o 
   1   5  19     5883.80     6119.11    201.07 o 
   2   5  19     1218.16     1208.66     94.09 o 
   3   5  19    14487.33    14947.76    459.10 o 
   4   5  19     5472.92     5476.91    241.73 o 
   5   5  19     5425.56     5382.83    248.83 o 
   6   5  19     1445.66     1542.85    142.26 o 
   7   5  19    16081.98    15390.24    455.14 o 
   8   5  19     2921.70     2892.34    276.17 o 
  -9   6  19     4321.14     3993.92    274.61 o 
  -8   6  19      118.00      381.53    107.22 o 
  -7   6  19     6233.81     5682.58    296.99 o 
  -6   6  19       21.77      598.32    143.23 o 
  -5   6  19    11019.36    11127.38    410.24 o 
  -4   6  19      415.71      591.04    114.40 o 
  -3   6  19    14191.22    14747.77    416.76 o 
  -2   6  19     1380.11     2530.02    137.48 o 
  -1   6  19    14277.68    13938.47    283.55 o 
   0   6  19      117.93      184.86     52.49 o 
   1   6  19    28992.04    28177.41    469.24 o 
   3   6  19     3246.68     3104.44    148.78 o 
   4   6  19      271.72       83.61     72.57 o 
   5   6  19    10577.40    10577.43    320.80 o 
   6   6  19       17.87      374.24     82.79 o 
   7   6  19      154.09      204.89     89.62 o 
  -8   7  19     1960.41     1989.83    197.68 o 
  -7   7  19    11169.42    10580.17    427.93 o 
  -6   7  19      495.36      532.05    108.20 o 
  -5   7  19     6862.98     6658.80    288.92 o 
  -4   7  19     2524.52     2707.51    189.09 o 
  -3   7  19     7251.77     7153.07    265.07 o 
  -2   7  19        2.14        0.00     67.32 o 
  -1   7  19     8571.35     8926.06    260.62 o 
   0   7  19     7240.06     7056.48    259.85 o 
   1   7  19     2360.73     2463.52    162.23 o 
   2   7  19     1303.71     1084.35    127.90 o 
   3   7  19    12046.34    11771.90    347.49 o 
   4   7  19     3095.47     2966.35    179.76 o 
   5   7  19     1845.49     1599.92    159.02 o 
   6   7  19       49.65        0.00    122.08 o 
  -7   8  19     2028.41     1900.56    174.35 o 
  -6   8  19     8916.75     8308.66    345.90 o 
  -5   8  19     5405.09     5253.18    255.06 o 
  -4   8  19      426.43      278.68     91.63 o 
  -3   8  19     4987.49     5215.04    227.63 o 
  -2   8  19    14030.97    13477.48    386.72 o 
  -1   8  19     3005.28     3053.40    184.03 o 
   0   8  19       64.77        0.00     89.92 o 
   1   8  19     4406.14     4381.52    296.02 o 
   2   8  19     7966.77     7524.66    395.16 o 
   3   8  19     3312.91     2924.39    214.46 o 
   4   8  19      137.93      116.66     91.75 o 
  -4   9  19     6810.78     6385.27    383.42 o 
  -3   9  19      951.95     1051.57    136.10 o 
  -2   9  19       70.01      262.93     79.05 o 
  -1   9  19      392.91      687.46     98.36 o 
   0   9  19     7409.49     7398.08    400.24 o 
   1   9  19     1392.67     1391.18    241.38 o 
 -12   0  20     5180.22     5112.43    406.31 o 
 -10   0  20     8052.62     8203.77    462.91 o 
  -8   0  20    10717.33    11221.96    382.30 o 
  -6   0  20    27821.41    25847.70   1811.91 o 
  -4   0  20    12494.18    12772.84    375.29 o 
  -2   0  20    15588.85    15655.64    760.88 o 
   0   0  20    12099.71    13217.86    417.46 o 
   2   0  20     8458.70     7596.71    355.98 o 
   4   0  20     9518.82     9273.11    275.32 o 
   6   0  20    19556.29    19172.17    579.77 o 
   8   0  20       46.17        0.00    164.15 o 
 -12   1  20     4638.62     3896.98    310.19 o 
 -11   1  20      915.89      787.92    150.85 o 
 -10   1  20     6103.10     5504.19    339.36 o 
  -9   1  20     3582.74     3301.38    256.00 o 
  -8   1  20     3406.29     3151.54    179.31 o 
  -7   1  20     4463.18     4099.81    194.90 o 
  -6   1  20     7719.35     7543.47    199.34 o 
  -5   1  20       53.04        0.00     41.95 o 
  -4   1  20    15125.77    15177.76    300.36 o 
  -3   1  20     4004.79     3946.43    175.60 o 
  -2   1  20     9571.02     9148.06    267.04 o 
  -1   1  20      537.13      633.71     78.72 o 
   0   1  20    20466.46    21177.43    471.32 o 
   1   1  20     6718.63     6671.58    320.35 o 
   2   1  20     5894.73     5882.94    357.04 o 
   3   1  20       24.52       70.10     42.08 o 
   4   1  20    10098.46    10055.81    203.88 o 
   5   1  20    13101.33    11819.55    237.48 o 
   6   1  20     1562.69     1329.06    108.87 o 
   7   1  20      342.64      315.35     71.17 o 
   8   1  20     5667.45     5358.83    484.49 o 
   9   1  20     1492.59     1473.16    251.68 o 
 -12   2  20     2121.97     1929.76    216.34 o 
 -11   2  20       35.65      326.64    127.94 o 
 -10   2  20      857.54      705.05    139.29 o 
  -9   2  20    15419.07    15266.72    466.76 o 
  -8   2  20      310.50      256.50     69.88 o 
  -7   2  20       46.61        2.72     37.39 o 
  -6   2  20     1245.15     1251.51     88.44 o 
  -5   2  20    19044.99    18728.19    646.72 o 
  -4   2  20      549.62      492.17     82.27 o 
  -3   2  20      389.87      411.21     54.47 o 
  -2   2  20     4119.93     3432.22    190.11 o 
  -1   2  20    37442.29    39378.82   1058.84 o 
   0   2  20      513.18      305.69     44.65 o 
   1   2  20     1204.01     1071.68     59.24 o 
   2   2  20     7328.53     6730.59    245.95 o 
   3   2  20    13682.94    12976.94    476.10 o 
   4   2  20      516.77      421.05     50.99 o 
   5   2  20     4815.44     4395.55    204.71 o 
   6   2  20     2958.86     2783.78    250.17 o 
   7   2  20     9624.53     9297.24    359.04 o 
   8   2  20       59.32        0.00     98.04 o 
   9   2  20     2520.07     2902.88    336.42 o 
 -11   3  20     9236.66     8655.87    394.72 o 
 -10   3  20      244.66       17.22    111.88 o 
  -9   3  20      673.26      532.12    109.92 o 
  -8   3  20      587.63      537.77     94.18 o 
  -7   3  20    21741.97    22417.00    417.50 o 
  -6   3  20        6.09      172.08     75.09 o 
  -5   3  20      791.91      828.00    105.87 o 
  -4   3  20        0.15       60.95     56.02 o 
  -3   3  20    24846.73    25788.46    634.88 o 
  -2   3  20      104.78      228.88     43.00 o 
  -1   3  20      598.17      548.31     49.85 o 
   0   3  20     2947.95     2816.47    205.25 o 
   1   3  20    16856.83    15987.62    587.11 o 
   2   3  20     1161.02     1065.71     95.05 o 
   3   3  20     1154.32     1029.18     74.18 o 
   4   3  20     2021.70     2229.14    113.97 o 
   5   3  20    11505.43    11256.56    368.06 o 
   6   3  20        7.03        0.00     69.39 o 
   7   3  20     2882.32     2735.38    255.77 o 
   8   3  20       56.34      313.41    313.56 o 
   9   3  20     5561.12     5080.07    471.96 o 
 -11   4  20     1395.04     1264.60    171.30 o 
 -10   4  20     1488.15     1421.52    207.34 o 
  -9   4  20    11985.01    11750.33    379.91 o 
  -8   4  20     3727.60     4070.38    305.44 o 
  -7   4  20       45.47        0.00     60.13 o 
  -6   4  20    12930.84    12851.21    401.37 o 
  -5   4  20     4761.10     4947.60    268.73 o 
  -4   4  20     4360.32     4478.03    258.17 o 
  -3   4  20     5475.56     5181.65    316.42 o 
  -2   4  20    13947.65    12559.98   1101.39 o 
  -1   4  20     8989.74     8331.50    452.52 o 
   0   4  20     1912.91     1737.05    122.87 o 
   1   4  20      750.03      701.42    114.22 o 
   2   4  20    13763.39    13382.05    429.07 o 
   3   4  20    16802.38    17072.60    463.52 o 
   4   4  20      261.21      481.39     90.38 o 
   5   4  20      569.49      530.68     99.08 o 
   6   4  20     6918.67     6949.78    309.60 o 
   7   4  20     9439.20     9245.50    597.39 o 
   8   4  20       16.25      112.36     93.45 o 
 -10   5  20    14174.48    13033.95    801.72 o 
  -9   5  20      627.96      457.45    133.83 o 
  -8   5  20    15694.42    15370.81    404.39 o 
  -7   5  20     2566.01     2509.42    177.07 o 
  -6   5  20    12602.03    13032.00    398.15 o 
  -5   5  20        0.63        0.00     78.50 o 
  -4   5  20    32200.75    32980.89    731.14 o 
  -3   5  20     9694.37     9787.52    372.05 o 
  -2   5  20    15347.71    15781.04    358.24 o 
  -1   5  20       85.32      131.60     63.09 o 
   0   5  20    18746.97    18627.54    366.96 o 
   1   5  20     4006.11     3574.63    173.98 o 
   2   5  20    10906.18    10389.61    314.17 o 
   3   5  20      767.00      725.48     89.09 o 
   4   5  20    18654.44    18964.79    467.42 o 
   5   5  20     2850.34     2793.93    185.54 o 
   6   5  20     3635.10     2987.00    233.77 o 
   7   5  20     1365.89     1292.70    193.45 o 
   8   5  20    17497.05    16038.57    665.66 o 
  -9   6  20      233.51      382.80    120.67 o 
  -8   6  20     9914.01     8999.52    353.70 o 
  -7   6  20      162.60      255.89     93.00 o 
  -6   6  20    10971.78    11282.99    421.72 o 
  -5   6  20       24.85      761.58    139.39 o 
  -4   6  20    12091.93    12914.64    450.48 o 
  -3   6  20      859.83      800.01    116.50 o 
  -2   6  20    27957.96    27575.37    460.75 o 
   0   6  20    10293.27    10119.34    270.42 o 
   1   6  20      363.83      363.17     72.15 o 
   2   6  20    45945.27    44264.90    845.44 o 
   3   6  20      373.48      885.91     95.53 o 
   4   6  20     2755.18     2782.18    166.09 o 
   5   6  20      152.00      209.83     68.24 o 
   6   6  20    13955.27    12878.48    424.85 o 
   7   6  20        0.92      208.80     86.08 o 
  -8   7  20     5343.14     4927.94    337.14 o 
  -7   7  20     2076.33     2205.96    203.45 o 
  -6   7  20     7314.95     6761.21    294.65 o 
  -5   7  20      617.00      612.58    110.94 o 
  -4   7  20     8721.78     8690.06    334.58 o 
  -3   7  20     4703.39     4980.96    272.53 o 
  -2   7  20     7120.67     7553.49    347.96 o 
  -1   7  20      128.93      146.02     67.36 o 
   0   7  20     8808.70     9160.23    300.75 o 
   1   7  20     3518.07     3514.05    193.28 o 
   2   7  20     3441.69     3227.12    185.78 o 
   3   7  20     1151.27     1194.74    118.91 o 
   4   7  20    10819.73    10760.20    437.06 o 
   5   7  20      134.83      274.06    112.00 o 
  -6   8  20     4434.17     4563.21    259.02 o 
  -5   8  20     4002.67     3768.70    236.55 o 
  -4   8  20     2179.52     2003.00    159.75 o 
  -3   8  20     1347.67     1394.81    138.44 o 
  -2   8  20     2724.69     3236.10    193.61 o 
  -1   8  20     5904.37     5826.48    252.83 o 
   0   8  20     3550.07     3010.15    214.69 o 
   1   8  20       91.69        0.00    111.10 o 
   2   8  20     1632.50     2222.97    216.76 o 
   3   8  20     7859.18     7788.86    349.29 o 
   4   8  20     3593.88     2661.92    246.90 o 
  -3   9  20     7591.64     7362.93    375.82 o 
  -2   9  20       87.18      436.69    122.96 o 
  -1   9  20       46.48        0.00     89.66 o 
   0   9  20      841.87      956.20    269.71 o 
 -11   0  21     8109.36     7837.61    483.82 o 
  -9   0  21     4517.38     4223.76    319.22 o 
  -7   0  21     9713.46     9778.25    420.42 o 
  -5   0  21    30966.81    31772.42    601.62 o 
  -3   0  21    16421.68    17137.94    538.80 o 
  -1   0  21     8928.59     8114.00    338.99 o 
   1   0  21    27058.99    29515.38    798.22 o 
   3   0  21     7303.96     7060.40    269.90 o 
   5   0  21     7741.21     7442.77    269.17 o 
   7   0  21    10061.66    10420.56    711.44 o 
   9   0  21     1155.14      980.70    272.43 o 
 -12   1  21      327.65      490.09    152.01 o 
 -11   1  21     5218.80     5161.02    344.45 o 
 -10   1  21     6854.56     6706.04    378.62 o 
  -9   1  21    10352.45    10008.40    433.13 o 
  -8   1  21        1.89        0.00     84.17 o 
  -7   1  21     6001.75     5818.03    234.78 o 
  -6   1  21     5382.63     5593.22    177.37 o 
  -5   1  21     9427.23     9591.31    237.56 o 
  -4   1  21      305.03      251.51     81.31 o 
  -3   1  21     2712.00     2879.82    219.16 o 
  -2   1  21      370.38      995.27    262.82 o 
  -1   1  21    11382.28    10047.34    878.14 o 
   0   1  21     2891.02     3506.77    193.65 o 
   1   1  21    10082.28    10625.07    321.96 o 
   2   1  21      549.93      820.69     97.27 o 
   3   1  21     5976.50     5859.14    273.03 o 
   4   1  21     1065.91     1079.43     81.08 o 
   5   1  21     9258.33     9413.76    211.09 o 
   6   1  21     4455.74     4098.94    223.08 o 
   7   1  21     5797.49     5471.79    364.93 o 
   8   1  21     2961.66     3110.80    291.20 o 
   9   1  21     5575.95     5275.14    391.57 o 
 -11   2  21      353.88      286.40    127.62 o 
 -10   2  21      868.10     1097.08    172.45 o 
  -9   2  21      725.94      544.89    211.29 o 
  -8   2  21    12817.80    12822.69    358.86 o 
  -7   2  21     3309.33     3113.73    131.32 o 
  -6   2  21     1998.91     2017.47    105.58 o 
  -5   2  21      447.67      386.48     59.33 o 
  -4   2  21    27518.32    26676.91   1149.97 o 
  -3   2  21     6276.31     5373.99    190.21 o 
  -2   2  21     1666.74     1338.98    159.79 o 
  -1   2  21     3614.04     3117.21    251.21 o 
   0   2  21    38241.73    38377.12    983.44 o 
   1   2  21     3068.98     2332.10    266.19 o 
   2   2  21     3705.38     3375.58    186.77 o 
   3   2  21     6682.71     6528.63    236.97 o 
   4   2  21    11859.26    11392.11    309.37 o 
   5   2  21      211.13      309.67     68.46 o 
   6   2  21     5245.00     5311.84    626.28 o 
   7   2  21     1328.02     1305.52    198.05 o 
   8   2  21     3833.77     4046.57    334.20 o 
   9   2  21     1521.04     1396.60    212.36 o 
 -11   3  21     1430.88     1135.71    159.46 o 
 -10   3  21     9793.56     9630.28    397.29 o 
  -9   3  21        3.24        0.00    105.91 o 
  -8   3  21      103.52      164.30     76.12 o 
  -7   3  21      811.11      808.57     80.10 o 
  -6   3  21    17107.01    17476.43    404.65 o 
  -5   3  21     1009.23     1188.45    113.17 o 
  -4   3  21      713.55      664.80     69.85 o 
  -3   3  21       35.89      360.40    105.42 o 
  -2   3  21    24036.09    25964.70    642.92 o 
  -1   3  21       31.45      213.34     41.21 o 
   0   3  21     3063.30     2683.15    133.08 o 
   1   3  21     3002.09     2824.89    147.38 o 
   2   3  21    14014.17    13621.95    371.63 o 
   3   3  21     2800.92     3078.29    122.54 o 
   4   3  21     4781.30     4723.90    168.65 o 
   5   3  21      531.21      580.44    108.62 o 
   6   3  21     9927.51     9645.32    470.03 o 
   7   3  21      297.47      262.67    127.89 o 
   8   3  21     3876.63     3662.59    318.94 o 
 -11   4  21     3498.99     2810.37    262.89 o 
 -10   4  21      220.90      203.44    104.39 o 
  -9   4  21     2040.95     1884.92    158.91 o 
  -8   4  21    20422.22    19999.03    612.36 o 
  -7   4  21     2443.89     2481.95    163.78 o 
  -6   4  21      920.02     1010.96    187.80 o 
  -5   4  21    11647.84    12036.12    439.84 o 
  -4   4  21    10093.04    11302.55    418.67 o 
  -3   4  21     1731.39     1847.49    178.37 o 
  -2   4  21      382.07      434.61     92.35 o 
  -1   4  21     8779.96     8709.66    271.33 o 
   0   4  21     7900.56     8054.93    323.43 o 
   1   4  21     2380.09     2396.34    180.68 o 
   2   4  21     1881.62     1711.27    154.56 o 
   3   4  21     7037.58     7250.78    361.48 o 
   4   4  21    14705.97    14622.52    327.76 o 
   5   4  21     1424.07     1547.40    337.80 o 
   6   4  21     6188.17     5998.29    373.28 o 
   7   4  21     7120.61     7235.90    430.05 o 
   8   4  21     7187.87     6618.42    366.90 o 
 -10   5  21     2837.51     1690.45    257.06 o 
  -9   5  21    10182.04     9350.49    495.01 o 
  -8   5  21      240.96      100.49    132.73 o 
  -7   5  21     8147.26     8510.01    377.59 o 
  -6   5  21     4496.15     4513.03    306.33 o 
  -5   5  21     9958.71    10059.18    379.78 o 
  -4   5  21     1231.49     1599.46    164.00 o 
  -3   5  21    14586.27    14810.62    471.56 o 
  -2   5  21    10238.21     9615.00    270.58 o 
  -1   5  21     5356.60     5283.05    182.78 o 
   0   5  21     1740.36     1602.88    126.86 o 
   1   5  21    16913.53    16613.65    389.86 o 
   2   5  21     5657.85     5785.97    228.82 o 
   3   5  21     6170.22     5859.27    224.80 o 
   4   5  21      531.97      474.74    110.83 o 
   5   5  21    18104.05    16593.50    546.01 o 
   6   5  21     1429.65     1597.39    180.96 o 
   7   5  21      544.98      434.51    117.18 o 
  -9   6  21    10319.37     9350.02    660.17 o 
  -8   6  21       24.73      513.75    137.55 o 
  -7   6  21    11977.55    11717.49    405.62 o 
  -6   6  21       19.27        0.00     82.34 o 
  -5   6  21    12002.28    11898.98    439.16 o 
  -4   6  21     1206.44     1897.31    294.86 o 
  -3   6  21    16221.92    15979.10    346.03 o 
  -2   6  21        2.53       42.34     72.71 o 
  -1   6  21    22471.04    21964.09    376.75 o 
   1   6  21     1984.48     2193.29    135.08 o 
   2   6  21     1393.54     1549.86    128.41 o 
   3   6  21    20198.27    19409.35    400.72 o 
   4   6  21       76.65      429.21     83.31 o 
   5   6  21      525.05      539.06     97.90 o 
   6   6  21        2.29       25.45     68.44 o 
  -8   7  21      168.40       92.04    265.57 o 
  -7   7  21     7129.84     6178.72    335.96 o 
  -6   7  21     1445.58     1602.28    263.71 o 
  -5   7  21     5169.98     4751.65    254.36 o 
  -4   7  21       21.24        0.00     84.48 o 
  -3   7  21    14507.83    14253.60    387.75 o 
  -2   7  21     6378.61     6672.04    260.87 o 
  -1   7  21     7408.95     7262.25    242.99 o 
   0   7  21      661.99      771.19    100.10 o 
   1   7  21    12969.46    13152.12    378.20 o 
   2   7  21     1809.46     2221.27    162.57 o 
   3   7  21     1883.04     2000.08    169.34 o 
   4   7  21     1020.69      977.29    124.54 o 
   5   7  21     9369.80     8670.32    422.00 o 
  -6   8  21      279.35      362.47    104.33 o 
  -5   8  21     3822.61     3866.31    287.16 o 
  -4   8  21     5367.94     5225.38    247.23 o 
  -3   8  21      962.84     1134.89    122.28 o 
  -2   8  21     1627.96     1388.11    137.97 o 
  -1   8  21     1925.33     1966.15    157.03 o 
   0   8  21     2756.85     2614.54    204.53 o 
   1   8  21     1058.78     1221.78    187.67 o 
   2   8  21     2268.22     1841.68    204.26 o 
   3   8  21     1864.23     1573.63    249.36 o 
 -12   0  22     1432.20     1150.23    321.40 o 
 -10   0  22    15874.99    15504.94    646.16 o 
  -8   0  22     6258.41     6684.98    372.30 o 
  -6   0  22    12703.67    12585.05    337.06 o 
  -4   0  22    11320.76    12434.95    369.15 o 
  -2   0  22     5711.39     5757.64    329.24 o 
   0   0  22    18667.09    17843.21   1140.34 o 
   2   0  22    15706.14    16794.72    821.19 o 
   4   0  22    15195.71    15296.73    531.41 o 
   6   0  22    17182.68    17613.06    914.18 o 
   8   0  22    11991.78    12906.85    834.76 o 
 -11   1  22       27.00      239.91    201.23 o 
 -10   1  22     5171.13     4472.52    310.38 o 
  -9   1  22     5507.18     5475.27    326.18 o 
  -8   1  22     4211.11     4306.41    213.51 o 
  -7   1  22      276.05      221.93     73.88 o 
  -6   1  22     4351.57     4312.97    159.77 o 
  -5   1  22     8162.79     8593.57    228.08 o 
  -4   1  22    15609.72    16722.71    370.60 o 
  -3   1  22      929.53     1063.28    208.68 o 
  -2   1  22     6112.01     6172.68    528.60 o 
  -1   1  22     1998.92     2208.81    335.50 o 
   0   1  22     8731.74     9475.71    318.47 o 
   1   1  22      190.96      382.27     89.94 o 
   2   1  22     7960.56     8349.24    518.97 o 
   3   1  22     4154.71     4210.01    224.88 o 
   4   1  22      917.46     1047.37    111.44 o 
   5   1  22     6839.69     6188.03    232.26 o 
   6   1  22     9817.57     9032.96    458.74 o 
   7   1  22     2495.89     2780.55    277.21 o 
   8   1  22     1365.17     1443.16    219.74 o 
 -11   2  22    13597.16    13265.07    562.80 o 
 -10   2  22      910.00      644.24    147.66 o 
  -9   2  22      703.01      520.99    109.68 o 
  -8   2  22      648.66      468.06     81.33 o 
  -7   2  22    15442.57    15824.71    387.40 o 
  -6   2  22     3388.60     3086.09    130.37 o 
  -5   2  22       77.91      134.43     47.24 o 
  -4   2  22      504.41      352.49     45.90 o 
  -3   2  22    33223.35    33498.48    700.99 o 
  -2   2  22     4243.39     3160.50    168.71 o 
  -1   2  22     9926.83     9556.06    403.29 o 
   0   2  22     1797.47     1865.08    173.15 o 
   1   2  22    33829.82    35450.84    748.51 o 
   2   2  22       25.09       79.98     73.52 o 
   3   2  22     8718.34     8851.79    290.38 o 
   4   2  22      185.29      209.05     68.96 o 
   5   2  22    17087.80    16484.98    490.99 o 
   6   2  22      924.42     1012.61    240.84 o 
   7   2  22     1908.94     1948.77    231.34 o 
   8   2  22     2032.33     2123.57    253.74 o 
 -11   3  22       55.00        0.00    109.59 o 
 -10   3  22      405.61      386.88    155.88 o 
  -9   3  22    20248.39    20831.05    594.46 o 
  -8   3  22      181.83      111.32     72.06 o 
  -7   3  22     2360.15     2277.06    129.46 o 
  -6   3  22      785.65      653.51    138.20 o 
  -5   3  22    26159.17    27743.05    551.68 o 
  -4   3  22     1927.67     2093.77    177.27 o 
  -3   3  22     2886.36     2802.33    209.85 o 
  -2   3  22      289.33      444.56    115.40 o 
  -1   3  22    35862.38    37107.44   1376.96 o 
   0   3  22      129.96      209.44     70.60 o 
   1   3  22    12884.44    13079.47    369.54 o 
   2   3  22      280.56      298.71     56.77 o 
   3   3  22    20365.74    20798.51    391.76 o 
   4   3  22     4636.47     4738.51    294.48 o 
   5   3  22     4129.94     3959.86    246.49 o 
   6   3  22        0.90      148.94     99.53 o 
   7   3  22     8073.09     7806.95    445.64 o 
   8   3  22      596.75      358.48    219.55 o 
 -10   4  22     5751.79     4812.89    291.32 o 
  -9   4  22      145.20       98.46    121.62 o 
  -8   4  22     3262.76     3515.45    262.22 o 
  -7   4  22    24769.99    24412.32    526.63 o 
  -6   4  22     1917.96     1933.65    192.85 o 
  -5   4  22     3180.14     3071.67    203.19 o 
  -4   4  22     3508.16     3986.57    257.08 o 
  -3   4  22    14003.98    15152.77    508.07 o 
  -2   4  22      366.44      674.50    134.51 o 
  -1   4  22     4335.09     4746.20    182.78 o 
   0   4  22     3906.88     4331.63    242.70 o 
   1   4  22     7194.36     7218.35    382.14 o 
   2   4  22      939.61     1187.72    125.37 o 
   3   4  22     3266.85     3545.40    165.37 o 
   4   4  22     4450.00     4683.18    263.64 o 
   5   4  22    16138.10    15258.95    631.46 o 
   6   4  22      380.92      569.20    154.32 o 
   7   4  22     9756.36     9532.55    504.92 o 
   8   4  22     1904.80     1795.01    206.35 o 
 -10   5  22     4860.13     4461.11   1048.29 o 
  -9   5  22     2747.83     2719.89    355.83 o 
  -8   5  22     8274.00     7358.29    682.83 o 
  -7   5  22       16.87      174.25     92.02 o 
  -6   5  22    14469.86    15691.94    979.75 o 
  -5   5  22     1091.09     1585.98    179.04 o 
  -4   5  22     1735.00     1735.00    164.65 o 
  -3   5  22       68.76      262.85     94.08 o 
  -2   5  22    12552.78    12855.43    354.98 o 
  -1   5  22     8654.96     8569.37    237.02 o 
   0   5  22     2394.88     2380.93    147.40 o 
   1   5  22     4849.78     4350.20    201.57 o 
   2   5  22     9785.42     9796.61    303.72 o 
   3   5  22     3204.12     3376.06    174.06 o 
   4   5  22      500.70      556.65    108.86 o 
   5   5  22      433.54      456.67    107.92 o 
   6   5  22    13162.97    12426.92    492.26 o 
   7   5  22     2156.06     1835.05    202.53 o 
  -9   6  22       76.84        0.00    210.60 o 
  -8   6  22     7750.40     7131.60    425.10 o 
  -7   6  22       21.54      857.99    137.56 o 
  -6   6  22    10583.17    10301.34    414.66 o 
  -5   6  22        2.46       43.27     79.94 o 
  -4   6  22    11545.48    11293.78    433.78 o 
  -2   6  22     6656.15     7112.80    252.89 o 
  -1   6  22       18.14       65.11     68.17 o 
   0   6  22    11636.33    11410.71    299.76 o 
   1   6  22      418.22     1126.70    113.76 o 
   2   6  22     1526.69     1598.99    132.51 o 
   3   6  22      214.40      229.39     60.55 o 
   4   6  22    11154.00    10084.29    571.20 o 
   5   6  22       64.95      227.78     83.30 o 
   6   6  22       22.66        0.00     74.00 o 
  -7   7  22        1.24       25.85     73.87 o 
  -6   7  22     5916.42     5177.58    273.06 o 
  -5   7  22     3530.68     2906.53    202.69 o 
  -4   7  22     2937.16     2599.46    172.16 o 
  -3   7  22      690.14      696.62    107.51 o 
  -2   7  22     8811.60     8702.32    397.74 o 
  -1   7  22     5279.32     5413.08    221.38 o 
   0   7  22     3140.46     2951.89    180.56 o 
   1   7  22     3177.16     3021.72    187.10 o 
   2   7  22    11690.87    11272.57    403.78 o 
   3   7  22     4139.83     3981.57    279.94 o 
   4   7  22     1094.63      840.11    158.62 o 
  -5   8  22      644.63      674.32    124.22 o 
  -4   8  22     3647.66     3512.51    208.56 o 
  -3   8  22    10025.84     9493.33    333.37 o 
  -2   8  22       32.53      156.27     85.74 o 
  -1   8  22      246.34      265.66     90.91 o 
   0   8  22     1876.20     2168.03    186.74 o 
   1   8  22     7716.93     7113.38    337.84 o 
   2   8  22     1008.78      797.54    156.34 o 
 -11   0  23     5539.74     5421.78    409.20 o 
  -9   0  23    11938.95    12068.50    538.22 o 
  -7   0  23    10412.68    10538.52    439.37 o 
  -5   0  23     3497.11     3714.32    219.07 o 
  -3   0  23     4818.36     4361.38    309.00 o 
  -1   0  23     2663.30     2930.65    211.17 o 
   1   0  23     3722.95     3461.45    269.06 o 
   3   0  23     8515.46     9402.10    326.98 o 
   5   0  23    15481.54    15223.32    538.88 o 
   7   0  23     1229.05     1059.86    250.28 o 
 -11   1  23     2279.60     2333.57    243.84 o 
 -10   1  23       87.83        0.00    105.42 o 
  -9   1  23     1963.57     2126.25    212.09 o 
  -8   1  23     8039.58     8167.92    320.93 o 
  -7   1  23     5547.00     5403.51    260.64 o 
  -6   1  23     3894.84     3632.91    150.06 o 
  -5   1  23     9694.51     9886.59    248.23 o 
  -4   1  23     7978.10     8353.98    253.02 o 
  -3   1  23     2607.36     2934.90    318.65 o 
  -2   1  23       82.78      138.50     63.72 o 
  -1   1  23    15313.58    16336.30    928.27 o 
   0   1  23     8811.32     9509.18    331.66 o 
   1   1  23     3761.77     4193.08    211.96 o 
   2   1  23       32.01       12.59     59.29 o 
   3   1  23     5541.27     5741.61    231.24 o 
   4   1  23    11907.82    12305.01    343.16 o 
   5   1  23      318.80      462.64     82.19 o 
   6   1  23      351.76      742.91    157.57 o 
   7   1  23     6100.64     6182.36    402.49 o 
   8   1  23     1935.52     2292.41    289.30 o 
 -11   2  23      307.80      117.50    117.75 o 
 -10   2  23    12028.39    12304.35    517.07 o 
  -9   2  23      875.85      879.70    148.89 o 
  -8   2  23      725.72      855.45    105.35 o 
  -7   2  23     1123.74      969.48    104.14 o 
  -6   2  23    17347.93    17404.68    330.42 o 
  -5   2  23     3945.04     3677.99    203.22 o 
  -4   2  23       42.67       42.92     56.94 o 
  -3   2  23     2288.19     2099.87    161.82 o 
  -2   2  23    24428.88    25967.06    792.27 o 
  -1   2  23     3900.44     2984.99    265.37 o 
   0   2  23     7460.61     6910.52    519.74 o 
   1   2  23     2774.53     3189.94    223.33 o 
   2   2  23    15019.26    15592.81    404.79 o 
   3   2  23      921.95      851.86    105.21 o 
   4   2  23     6127.82     6388.54    239.36 o 
   5   2  23     1540.56     1386.73    152.94 o 
   6   2  23    11176.27    11293.06    525.77 o 
   7   2  23       95.94        0.00    108.34 o 
   8   2  23     2199.45     2111.36    307.45 o 
 -11   3  23      497.41      422.31    182.01 o 
 -10   3  23      205.95      192.66     93.02 o 
  -9   3  23      292.84      316.74     97.43 o 
  -8   3  23    20465.02    20694.62    485.24 o 
  -7   3  23     4687.24     4416.89    222.90 o 
  -6   3  23      888.91      953.18     98.55 o 
  -5   3  23      132.25      215.40     61.95 o 
  -4   3  23    25832.27    27046.39    616.54 o 
  -3   3  23       60.92      244.67    133.95 o 
  -2   3  23     2916.58     3035.28    322.73 o 
  -1   3  23     4492.78     4308.22    190.90 o 
   0   3  23    27984.29    29529.11    699.66 o 
   1   3  23      811.68      799.08    109.61 o 
   2   3  23     7123.65     6868.81    302.52 o 
   3   3  23      857.43     1152.30    118.63 o 
   4   3  23    25695.68    25887.41    644.72 o 
   5   3  23     1325.31     1327.70    152.73 o 
   6   3  23     5280.91     4728.93    342.95 o 
   7   3  23      791.32      833.48    169.49 o 
   8   3  23     8555.38     7591.03    468.86 o 
 -10   4  23    11057.37    10592.06    432.45 o 
  -9   4  23      336.46      423.92    135.33 o 
  -8   4  23      917.45      646.36    125.89 o 
  -7   4  23     3341.63     3744.61    201.89 o 
  -6   4  23    19113.34    20212.02    474.52 o 
  -5   4  23      654.68      763.63    118.90 o 
  -4   4  23    10278.65    10814.56    528.38 o 
  -3   4  23     3175.20     3674.75    252.50 o 
  -2   4  23    24772.17    24778.85    719.39 o 
  -1   4  23       66.21      108.44     65.87 o 
   0   4  23     2243.28     2071.14    162.14 o 
   1   4  23     3386.38     3529.38    200.05 o 
   2   4  23    21034.24    20803.18    704.58 o 
   3   4  23       19.13      174.75     91.78 o 
   4   4  23     2100.24     1854.68    175.00 o 
   5   4  23     2403.40     2899.50    271.71 o 
   6   4  23     8844.85     7938.47    447.11 o 
   7   4  23        5.12      140.76    114.04 o 
  -9   5  23    12534.76    11568.53    712.45 o 
  -8   5  23     5585.30     4572.88    340.65 o 
  -7   5  23     3964.11     3744.11    255.05 o 
  -6   5  23       72.94       17.64     90.77 o 
  -5   5  23    17074.35    17229.24    572.25 o 
  -4   5  23     4290.47     5008.93    301.66 o 
  -3   5  23      108.97       28.65     91.38 o 
  -2   5  23     1920.67     1690.98    140.09 o 
  -1   5  23    13174.79    13532.87    307.27 o 
   0   5  23     2163.54     2164.33    150.80 o 
   1   5  23     1005.87      886.72    101.00 o 
   2   5  23     3564.94     3159.32    197.38 o 
   3   5  23    11972.63    11826.80    391.70 o 
   4   5  23     2704.32     2539.01    186.52 o 
   5   5  23       49.69        0.00     81.52 o 
   6   5  23     2177.44     2125.70    249.94 o 
  -8   6  23        0.11      189.29    266.70 o 
  -7   6  23    10264.78     9741.90    378.37 o 
  -6   6  23        0.43      570.66    125.10 o 
  -5   6  23     2414.80     2297.96    203.16 o 
  -4   6  23      184.29      341.51    109.78 o 
  -3   6  23    21580.59    21034.24    415.30 o 
  -1   6  23     3607.71     3725.49    155.39 o 
   0   6  23        1.94      149.69     80.56 o 
   1   6  23    22744.76    21571.01    477.08 o 
   2   6  23      167.99      672.66    104.94 o 
   3   6  23       34.32       63.98     74.92 o 
   4   6  23      251.80      149.03     76.10 o 
   5   6  23     4013.20     3700.95    232.95 o 
  -7   7  23     3485.30     3077.49    245.67 o 
  -6   7  23      678.94      750.35    115.33 o 
  -5   7  23     6817.81     5996.31    296.11 o 
  -4   7  23     6053.16     5356.67    243.96 o 
  -3   7  23      311.58      344.72     85.40 o 
  -2   7  23       79.50      243.40     74.44 o 
  -1   7  23    10287.73     9862.60    292.95 o 
   0   7  23     3473.65     3011.41    184.57 o 
   1   7  23       45.54       20.27     71.02 o 
   2   7  23     4261.58     4324.04    251.67 o 
   3   7  23     7493.54     7148.36    610.72 o 
   4   7  23     2114.68     1611.06    236.30 o 
  -5   8  23      188.66      182.49     96.16 o 
  -4   8  23      563.85      527.21    101.46 o 
  -3   8  23     2033.34     2255.79    166.71 o 
  -2   8  23    17717.93    16996.53    452.85 o 
  -1   8  23      244.68      320.20    100.68 o 
   0   8  23      539.67      711.17    126.93 o 
   1   8  23     2306.09     2198.74    197.09 o 
   2   8  23     8930.41     7824.54    695.77 o 
 -10   0  24    12022.69    11523.07    556.74 o 
  -8   0  24    11471.03    11498.29    493.31 o 
  -6   0  24    26964.04    27900.50    705.82 o 
  -4   0  24     6959.62     7359.30    270.88 o 
  -2   0  24     6128.34     5792.22    335.50 o 
   0   0  24     7410.29     6881.56    842.42 o 
   2   0  24    16989.82    17518.23    608.27 o 
   4   0  24      262.86      290.75    196.15 o 
   6   0  24    20060.18    19291.10   1003.85 o 
   8   0  24        8.63       48.20    168.19 o 
 -11   1  24     3478.79     2883.41    230.21 o 
 -10   1  24     4548.07     4462.68    309.41 o 
  -9   1  24      571.29      291.92    110.96 o 
  -8   1  24     7792.43     8280.19    327.31 o 
  -7   1  24     4076.45     4437.16    235.04 o 
  -6   1  24     5797.32     5628.29    191.12 o 
  -5   1  24     1201.80     1378.34     95.17 o 
  -4   1  24    16347.67    16917.95    607.32 o 
  -3   1  24     4537.38     4170.46    183.44 o 
  -2   1  24     2849.56     2559.35    282.86 o 
  -1   1  24       25.08      176.98    290.71 o 
   0   1  24    29750.69    32102.43    645.53 o 
   1   1  24     9687.80    10494.29    345.15 o 
   2   1  24      733.41      797.15    122.32 o 
   3   1  24       64.98      172.93    108.54 o 
   4   1  24    10773.99    11460.32    335.36 o 
   5   1  24     5207.24     5239.67    225.25 o 
   6   1  24      296.69      430.68    132.53 o 
   7   1  24     2162.85     2126.58    252.06 o 
   8   1  24     5650.59     5617.29    401.38 o 
 -11   2  24      810.54      546.51    136.41 o 
 -10   2  24     1549.06     1594.68    197.09 o 
  -9   2  24    13265.96    13327.48    515.22 o 
  -8   2  24     2576.92     2377.48    158.41 o 
  -7   2  24      640.99      691.68     92.12 o 
  -6   2  24     2316.08     2125.80    117.90 o 
  -5   2  24    23963.81    25015.10    530.82 o 
  -4   2  24     3820.19     4187.45    193.71 o 
  -3   2  24      203.17      268.49    133.02 o 
  -2   2  24    10125.41     9392.45    787.75 o 
  -1   2  24    25538.45    24979.67   1554.12 o 
   0   2  24     2827.69     2907.25    192.46 o 
   1   2  24     6112.68     6418.49    314.43 o 
   2   2  24     7314.91     7170.11    277.49 o 
   3   2  24     5582.73     6355.05    349.48 o 
   4   2  24      737.65      668.98     91.92 o 
   5   2  24     4737.46     4547.38    258.93 o 
   6   2  24     2505.74     2218.89    250.28 o 
   7   2  24     7611.66     7485.70    450.41 o 
   8   2  24      390.82      218.41    120.27 o 
 -10   3  24     2064.89     1829.40    176.82 o 
  -9   3  24      103.96      250.66     94.56 o 
  -8   3  24     1457.93     1358.21    133.34 o 
  -7   3  24    15823.64    16822.14    539.13 o 
  -6   3  24     1503.67     1724.75    128.51 o 
  -5   3  24     1225.99     1381.64    120.64 o 
  -4   3  24      257.03      334.97    167.39 o 
  -3   3  24    33089.56    35401.26    835.31 o 
  -2   3  24     6211.70     6538.84    477.92 o 
  -1   3  24     1579.52     1783.57    131.25 o 
   0   3  24      849.66      998.16    164.54 o 
   1   3  24    20018.69    21144.42    501.13 o 
   2   3  24     1443.49     1344.80    131.99 o 
   3   3  24     4067.03     3778.01    238.04 o 
   4   3  24       54.99      245.72    102.75 o 
   5   3  24    15122.33    14973.79    556.46 o 
   6   3  24       85.33        0.00    225.26 o 
   7   3  24     4292.22     4330.89    345.77 o 
 -10   4  24     3898.27     3495.61    303.52 o 
  -9   4  24    14020.01    13643.36    568.33 o 
  -8   4  24      669.18      499.09    151.04 o 
  -7   4  24      644.65      587.08    127.08 o 
  -6   4  24     8115.35     8751.90    306.96 o 
  -5   4  24     9134.07     9352.44    364.94 o 
  -4   4  24      221.26      166.13     93.11 o 
  -3   4  24     1014.18      963.22    145.75 o 
  -2   4  24     5597.33     5718.35    215.60 o 
  -1   4  24    11178.97    11146.03    284.95 o 
   0   4  24       79.08      181.48     85.01 o 
   1   4  24     1139.87     1058.90    117.38 o 
   2   4  24     3253.05     3703.67    213.39 o 
   3   4  24    14237.34    14041.53    469.63 o 
   4   4  24      582.04      792.27    129.56 o 
   5   4  24     1188.38     1004.78    169.28 o 
   6   4  24     3060.47     3217.27    295.10 o 
   7   4  24     5516.50     5527.49    395.49 o 
  -9   5  24      808.88      720.40    220.85 o 
  -8   5  24    18163.38    16574.29    994.51 o 
  -7   5  24     4820.91     4795.47    254.79 o 
  -6   5  24     1572.03     1332.50    169.73 o 
  -5   5  24      603.92      714.25    135.59 o 
  -4   5  24    18876.31    20394.23    640.14 o 
  -3   5  24     6030.44     5918.13    334.09 o 
  -2   5  24       84.53       90.07     72.21 o 
  -1   5  24      456.96      502.16     75.98 o 
   0   5  24    14291.67    14562.59    380.12 o 
   1   5  24     3422.65     3232.96    182.18 o 
   2   5  24      513.93      246.29     75.63 o 
   3   5  24     1652.13     1482.86    146.71 o 
   4   5  24    11652.63    11317.80    395.88 o 
   5   5  24      669.34      570.96    123.98 o 
   6   5  24      542.84      529.63    110.33 o 
  -8   6  24     2735.30     2062.17    285.17 o 
  -7   6  24       60.80       85.95     90.57 o 
  -6   6  24     7993.23     7634.09    439.92 o 
  -5   6  24      264.68      525.35    133.80 o 
  -4   6  24     1402.10     1597.49    177.01 o 
  -3   6  24      550.87      710.67     99.37 o 
  -2   6  24    22915.88    22375.49    488.35 o 
  -1   6  24      142.74      654.39    121.80 o 
   0   6  24       53.13      229.63     76.71 o 
   1   6  24      674.61      869.40    107.33 o 
   2   6  24    19525.72    18853.52    590.07 o 
   3   6  24       17.10      360.95     84.62 o 
   4   6  24      150.92        8.18     70.09 o 
   5   6  24      226.19      159.99     78.91 o 
  -6   7  24     2037.58     1514.36    165.29 o 
  -5   7  24      449.61      527.76    116.86 o 
  -4   7  24     9713.48     8907.21    317.70 o 
  -3   7  24    14107.15    13520.74    434.68 o 
  -2   7  24      667.70      870.31    113.96 o 
  -1   7  24       64.65        0.00     79.90 o 
   0   7  24     5105.10     5378.78    279.73 o 
   1   7  24     3246.65     2980.14    216.95 o 
   2   7  24       68.77       30.85     85.81 o 
   3   7  24      586.29      758.34    131.00 o 
  -4   8  24      141.29       52.10     95.17 o 
  -3   8  24     1208.88     1225.15    181.87 o 
  -2   8  24      821.32     1380.31    166.61 o 
  -1   8  24     7844.56     7702.95    380.53 o 
   0   8  24       13.22       41.51    109.26 o 
   1   8  24      257.39      160.40    194.20 o 
 -11   0  25    11621.51    10439.05    561.70 o 
  -9   0  25    17169.64    17773.47    665.27 o 
  -7   0  25    11883.03    11991.26    472.44 o 
  -5   0  25    35195.87    37756.22   1022.23 o 
  -3   0  25     7060.41     7269.85    415.51 o 
  -1   0  25    28411.80    28236.56   1615.77 o 
   1   0  25     7454.04     8282.71    508.03 o 
   3   0  25    27225.62    28025.65    788.37 o 
   5   0  25      462.33      443.07    140.30 o 
   7   0  25    21179.90    21028.16   1098.72 o 
 -11   1  25     9782.91     8521.35    384.77 o 
 -10   1  25     5651.38     5236.49    340.17 o 
  -9   1  25     7247.45     7031.02    371.80 o 
  -8   1  25      230.11      155.43     76.30 o 
  -7   1  25    16737.39    16904.80    515.18 o 
  -6   1  25     1549.76     1600.57    151.93 o 
  -5   1  25    10278.37    10719.42    364.11 o 
  -4   1  25     1885.51     2070.21    281.95 o 
  -3   1  25    21188.08    20134.59   1232.50 o 
  -2   1  25      632.92      854.73    199.61 o 
  -1   1  25      521.77      602.60    124.23 o 
   0   1  25     3149.10     4235.91    233.36 o 
   1   1  25    27056.49    29324.48    611.17 o 
   2   1  25     2197.29     2247.22    185.22 o 
   3   1  25       29.39      319.60     94.48 o 
   4   1  25     4308.84     4436.90    208.85 o 
   5   1  25    19637.23    19996.14    616.49 o 
   6   1  25     3990.58     4439.76    345.98 o 
   7   1  25     1065.89     1281.95    259.75 o 
 -11   2  25      960.58     1037.89    193.03 o 
 -10   2  25      842.26      680.06    151.23 o 
  -9   2  25      521.04      480.56    121.08 o 
  -8   2  25     6084.92     5992.83    284.01 o 
  -7   2  25     4886.84     4498.95    206.38 o 
  -6   2  25     2320.52     2309.62    124.85 o 
  -5   2  25     4643.78     4819.87    219.71 o 
  -4   2  25    21287.89    22359.51    487.68 o 
  -3   2  25     3370.44     3349.23    196.86 o 
  -2   2  25     3413.33     3340.33    526.26 o 
  -1   2  25     9912.90    11003.43    447.55 o 
   0   2  25    14691.58    16247.11    454.07 o 
   1   2  25      261.88      241.39     97.38 o 
   2   2  25     1068.21     1153.49    168.74 o 
   3   2  25    10607.48    10167.61    394.49 o 
   4   2  25     3441.35     3526.93    185.57 o 
   5   2  25      152.50      186.58     86.69 o 
   6   2  25     1586.73     1664.16    227.53 o 
   7   2  25     5582.99     4841.06    371.70 o 
 -10   3  25    11466.78    11487.45    442.03 o 
  -9   3  25      299.18      119.69     97.05 o 
  -8   3  25       54.25        0.00     90.27 o 
  -7   3  25       52.30      108.77     86.11 o 
  -6   3  25    19039.46    19673.57    456.29 o 
  -5   3  25       48.66      147.75     65.98 o 
  -4   3  25      769.59      857.58    108.37 o 
  -3   3  25      458.98      984.02    190.67 o 
  -2   3  25    19494.83    21975.13    901.72 o 
  -1   3  25     2647.75     2667.17    263.68 o 
   0   3  25     4708.99     4759.32    277.51 o 
   1   3  25      297.62      565.79    189.35 o 
   2   3  25    10403.51    10146.62    342.29 o 
   3   3  25     3065.91     3018.14    221.71 o 
   4   3  25     2551.86     2790.53    210.73 o 
   5   3  25      279.64      576.54    122.65 o 
   6   3  25     6873.87     7148.28    433.50 o 
   7   3  25       50.20        0.00     99.07 o 
 -10   4  25        6.18        0.00    170.36 o 
  -9   4  25     3323.27     3060.50    273.47 o 
  -8   4  25    12111.73    12054.27    485.69 o 
  -7   4  25      143.13      246.15    148.49 o 
  -6   4  25     1778.27     1748.17    141.64 o 
  -5   4  25     7470.43     8320.09    350.11 o 
  -4   4  25     2021.98     2456.63    297.76 o 
  -3   4  25       64.75        0.00     91.73 o 
  -2   4  25      800.85      814.49     89.19 o 
  -1   4  25     3613.36     4031.32    237.03 o 
   0   4  25     6547.50     6505.90    283.78 o 
   1   4  25      113.24      246.67     88.80 o 
   2   4  25     2841.57     2783.51    184.93 o 
   3   4  25     2626.33     3192.12    229.01 o 
   4   4  25     9976.46     8734.86    378.45 o 
   5   4  25       60.25      265.99    125.36 o 
   6   4  25     4933.79     4495.35    464.50 o 
  -9   5  25     1558.86     1119.62    312.69 o 
  -8   5  25      443.30      328.69    219.83 o 
  -7   5  25    16825.48    15105.62    813.61 o 
  -6   5  25     4971.43     4393.28    380.25 o 
  -5   5  25     1027.80     1081.50    156.32 o 
  -4   5  25     1392.00     1594.74    191.48 o 
  -3   5  25     8962.66     9588.70    439.51 o 
  -2   5  25     8339.30     7977.66    326.53 o 
  -1   5  25     1043.71     1042.11    109.36 o 
   0   5  25     2698.87     2822.17    162.85 o 
   1   5  25    10113.42    10816.95    324.55 o 
   2   5  25      796.90      813.22    104.48 o 
   3   5  25       14.94       53.09     79.55 o 
   4   5  25       37.36        4.06     74.18 o 
   5   5  25    11717.76    10673.79    466.44 o 
   6   5  25      875.30      872.52    143.42 o 
  -8   6  25      122.40      259.18    150.12 o 
  -7   6  25     6268.80     5591.12   1194.53 o 
  -6   6  25       49.84      181.52    109.97 o 
  -5   6  25    10223.44    10237.24    471.78 o 
  -4   6  25      245.16      686.42    169.10 o 
  -3   6  25     1941.79     2044.89    146.20 o 
  -2   6  25       30.75       91.66     84.07 o 
  -1   6  25    15974.91    15866.99    417.42 o 
   0   6  25        2.55      234.17     78.91 o 
   1   6  25      462.72      477.96     91.03 o 
   2   6  25      346.47      396.84     82.30 o 
   3   6  25    13432.88    12081.47    373.84 o 
   4   6  25       10.71       98.23     72.25 o 
  -6   7  25     2686.72     2526.50    202.30 o 
  -5   7  25     3065.74     2446.62    198.47 o 
  -4   7  25       35.10      259.66     87.62 o 
  -3   7  25     9876.90     9757.06    385.31 o 
  -2   7  25     7489.12     7877.05    305.40 o 
  -1   7  25     1533.21     1383.87    154.39 o 
   0   7  25      312.04      320.26    104.20 o 
   1   7  25     8120.51     7968.66    349.80 o 
   2   7  25     2968.38     2432.14    198.07 o 
   3   7  25       53.67      189.50    129.12 o 
  -2   8  25      632.71      747.03    239.32 o 
 -10   0  26    15500.47    15021.56    679.63 o 
  -8   0  26    13644.03    14600.86    563.03 o 
  -6   0  26     6341.45     6205.56    595.87 o 
  -4   0  26    31235.63    33781.36   1558.98 o 
  -2   0  26     5686.18     5864.96    555.60 o 
   0   0  26    34671.82    37394.41   1030.02 o 
   2   0  26     2379.82     2593.62    371.69 o 
   4   0  26    33723.31    35393.10    927.73 o 
   6   0  26      287.44      442.45    198.36 o 
 -10   1  26     8105.47     7717.22    347.44 o 
  -9   1  26     5752.96     5354.28    324.80 o 
  -8   1  26     9052.62     8918.18    343.61 o 
  -7   1  26     1260.73     1053.10    137.32 o 
  -6   1  26    16020.86    16477.74    478.87 o 
  -5   1  26     4276.88     4389.56    180.56 o 
  -4   1  26     7925.33     7814.06    322.16 o 
  -3   1  26      439.28      230.99    111.21 o 
  -2   1  26    20361.54    20558.59    825.96 o 
  -1   1  26     2877.91     3181.21    250.00 o 
   0   1  26     4944.19     5836.48    270.00 o 
   1   1  26      880.77     1417.23    147.47 o 
   2   1  26    20140.76    21092.28    579.96 o 
   3   1  26     6381.30     6792.06    318.96 o 
   4   1  26      159.51       72.43     89.04 o 
   5   1  26     3387.96     3306.49    233.34 o 
   6   1  26    16663.32    16687.59    678.08 o 
   7   1  26     1273.57     1447.66    217.82 o 
 -10   2  26     2653.08     2090.74    221.98 o 
  -9   2  26      108.13       77.49     91.98 o 
  -8   2  26     2021.06     1964.42    170.48 o 
  -7   2  26     6702.93     7049.74    295.87 o 
  -6   2  26     8246.75     8105.26    350.51 o 
  -5   2  26     1451.63     1300.41    109.74 o 
  -4   2  26     7027.75     6589.22    248.93 o 
  -3   2  26     7423.73     8132.88    557.72 o 
  -2   2  26     1376.74     1637.99    246.72 o 
  -1   2  26    12257.00    13172.71    498.72 o 
   0   2  26     8712.23     9471.43    355.32 o 
   1   2  26    11137.25    12220.93    443.10 o 
   2   2  26      482.73      562.17    101.62 o 
   3   2  26     5368.54     5777.05    303.28 o 
   4   2  26     3968.62     3812.18    247.88 o 
   5   2  26     3316.19     3445.94    238.46 o 
   6   2  26       14.52       35.35    121.39 o 
   7   2  26     2201.88     2136.26    254.33 o 
 -10   3  26        1.56        0.00    100.21 o 
  -9   3  26    14901.96    14893.28    480.28 o 
  -8   3  26      119.10      281.12    122.94 o 
  -7   3  26     2476.32     2417.28    190.55 o 
  -6   3  26        8.25      257.66     73.78 o 
  -5   3  26    16781.69    17913.53    431.57 o 
  -4   3  26     1520.09     1972.39    149.28 o 
  -3   3  26     6789.68     6997.56    357.95 o 
  -2   3  26      259.65      247.86    155.79 o 
  -1   3  26    16744.01    18889.32    575.79 o 
   0   3  26      499.86      608.58    127.08 o 
   1   3  26    10449.64    10588.83    356.73 o 
   2   3  26     1551.35     1951.16    159.86 o 
   3   3  26     7849.07     8343.21    364.81 o 
   4   3  26      820.10      803.09    183.34 o 
   5   3  26     5684.58     5125.41    291.57 o 
   6   3  26      387.15      635.74    148.79 o 
   7   3  26     3655.80     3425.16    525.91 o 
  -9   4  26     2606.50     1982.27    230.78 o 
  -8   4  26     2004.46     2185.65    216.67 o 
  -7   4  26    13829.72    13747.83    561.48 o 
  -6   4  26       26.72      138.26     69.64 o 
  -5   4  26     5326.44     5374.87    240.84 o 
  -4   4  26     3521.36     3980.08    271.64 o 
  -3   4  26     7974.49     8467.12    600.05 o 
  -2   4  26       14.54      152.53     92.12 o 
  -1   4  26     2859.73     2948.41    196.64 o 
   0   4  26     3639.22     3811.59    223.54 o 
   1   4  26     5222.62     5170.61    256.46 o 
   2   4  26      235.70      454.34    115.40 o 
   3   4  26     3786.40     3729.45    247.93 o 
   4   4  26     3788.11     4133.03    266.34 o 
   5   4  26     4446.88     3867.28    316.08 o 
   6   4  26      304.99      234.71    180.62 o 
  -8   5  26     1981.86     1618.24    221.54 o 
  -7   5  26      329.96      360.87    117.08 o 
  -6   5  26     8861.73     8675.69    412.43 o 
  -5   5  26     1038.33     1430.86    181.74 o 
  -4   5  26      783.12      789.30    149.16 o 
  -3   5  26     2277.36     2246.46    218.93 o 
  -2   5  26    11922.50    11889.21    411.23 o 
  -1   5  26     3190.24     3204.32    176.19 o 
   0   5  26     2465.86     2530.42    159.46 o 
   1   5  26     2805.47     2865.84    166.54 o 
   2   5  26    12531.19    12373.02    417.26 o 
   3   5  26     1155.82     1192.26    146.31 o 
   4   5  26     1514.42     1489.24    156.17 o 
   5   5  26       60.20       67.83    120.72 o 
  -7   6  26      237.29      670.19    215.92 o 
  -6   6  26     9462.95     9361.31    523.13 o 
  -5   6  26       29.15      174.67    143.08 o 
  -4   6  26    14157.86    14035.97    567.91 o 
  -3   6  26      123.57      697.94    149.47 o 
  -2   6  26     3561.60     3438.71    196.24 o 
  -1   6  26       10.72        0.00     79.53 o 
   0   6  26     8096.50     7793.19    292.02 o 
   1   6  26       41.60      213.30     79.97 o 
   2   6  26       43.76      118.98     76.59 o 
   3   6  26       23.96       49.32     72.79 o 
   4   6  26     6966.62     5801.80    476.95 o 
  -5   7  26     2613.27     2584.24    220.65 o 
  -4   7  26      245.68      332.63    123.47 o 
  -3   7  26     1934.25     2094.43    221.26 o 
  -2   7  26     7556.97     7611.57    344.78 o 
  -1   7  26     3885.77     3980.13    251.02 o 
   0   7  26     1158.54     1078.31    142.54 o 
   1   7  26     4630.06     4274.95    261.93 o 
   2   7  26     9624.82     8913.95    555.55 o 
  -9   0  27     7955.78     8103.93    444.66 o 
  -7   0  27    22733.74    24303.23    698.90 o 
  -5   0  27      671.25      725.82    179.32 o 
  -3   0  27    24145.27    24549.65   2047.67 o 
  -1   0  27      373.49      394.46    141.03 o 
   1   0  27    23723.38    25819.55    825.61 o 
   3   0  27      522.69      685.01    150.91 o 
   5   0  27    22147.45    22275.54   1178.19 o 
   7   0  27       27.69      153.53    156.95 o 
 -10   1  27      420.49      207.62    102.25 o 
  -9   1  27     5248.68     5075.84    265.23 o 
  -8   1  27     5814.85     5377.22    235.35 o 
  -7   1  27     6609.45     6299.75    316.70 o 
  -6   1  27     5164.54     4518.31    350.58 o 
  -5   1  27    18780.09    19314.84    916.48 o 
  -4   1  27     4458.26     4530.49    326.88 o 
  -3   1  27     3942.10     3909.38    279.10 o 
  -2   1  27      538.36      687.23    123.25 o 
  -1   1  27    19985.10    21641.49    549.89 o 
   0   1  27     5029.54     5734.37    275.30 o 
   1   1  27      919.60     1223.58    154.60 o 
   2   1  27      821.59     1627.96    413.72 o 
   3   1  27    11128.42    11750.01    427.48 o 
   4   1  27      952.29     1154.96    126.64 o 
   5   1  27       41.35        0.00     83.92 o 
   6   1  27     5109.05     5330.53    395.13 o 
   7   1  27     5329.69     5643.58    567.68 o 
 -10   2  27     7826.33     7390.81    535.34 o 
  -9   2  27     2828.27     1893.45    278.24 o 
  -8   2  27      813.42      702.30    149.54 o 
  -7   2  27     3255.65     3111.11    260.64 o 
  -6   2  27    14157.67    15537.00    668.75 o 
  -5   2  27     1744.37     1660.98    205.20 o 
  -4   2  27     4273.57     4341.11    275.54 o 
  -3   2  27     9650.50    10542.19    842.62 o 
  -2   2  27    11490.88    12905.00    686.84 o 
  -1   2  27     1443.56     1754.39    238.98 o 
   0   2  27    19960.33    21327.80    547.32 o 
   1   2  27     6258.88     6990.60    343.06 o 
   2   2  27     5903.71     6327.12    313.90 o 
   3   2  27       11.29       68.94     94.96 o 
   4   2  27     7569.97     7638.85    349.38 o 
   5   2  27     3085.77     2795.16    279.47 o 
   6   2  27     4926.83     4908.26    370.82 o 
  -9   3  27      544.93      543.93    139.98 o 
  -8   3  27    16808.08    16535.79    546.10 o 
  -7   3  27      863.64      841.60    124.35 o 
  -6   3  27     6488.84     6440.88    488.69 o 
  -5   3  27        3.28       75.80     80.06 o 
  -4   3  27    24615.95    27380.26    946.10 o 
  -3   3  27       79.74        0.00    104.84 o 
  -2   3  27     5902.98     5747.50    345.42 o 
  -1   3  27       73.03      208.86    112.89 o 
   0   3  27    19235.63    20768.41    614.71 o 
   1   3  27      270.34      286.43    119.98 o 
   2   3  27     8725.94     9244.31    387.22 o 
   3   3  27     4336.57     4011.91    258.24 o 
   4   3  27     6875.08     7040.40    343.75 o 
   5   3  27       10.48       65.34     90.81 o 
   6   3  27     6064.90     6082.22    415.05 o 
  -9   4  27      514.64      266.09    171.50 o 
  -8   4  27     3697.72     3573.18    249.58 o 
  -7   4  27      520.06      632.51    137.05 o 
  -6   4  27    10854.60    10456.38    474.32 o 
  -5   4  27       26.57       75.28     91.21 o 
  -4   4  27     4858.82     5099.53    318.00 o 
  -3   4  27     2178.25     2223.89    216.60 o 
  -2   4  27     8885.43     8804.90    384.33 o 
  -1   4  27       32.24       76.71    113.38 o 
   0   4  27     2904.88     3132.93    242.90 o 
   1   4  27     2732.45     3104.26    204.98 o 
   2   4  27    10264.73    10389.94    420.50 o 
   3   4  27        1.16        0.00     95.04 o 
   4   4  27     4856.62     4541.72    281.03 o 
   5   4  27     3255.84     3151.80    298.52 o 
  -8   5  27     2392.13     1584.90    386.55 o 
  -7   5  27     3013.97     2614.39    353.15 o 
  -6   5  27       11.52      147.97     95.75 o 
  -5   5  27     4981.01     4801.23    312.96 o 
  -4   5  27     2099.57     2091.60    214.06 o 
  -3   5  27     1420.90     1356.12    147.55 o 
  -2   5  27     2491.20     2640.63    259.71 o 
  -1   5  27     4375.68     4311.80    205.75 o 
   0   5  27      953.04      964.40    106.68 o 
   1   5  27     3127.93     3246.03    182.39 o 
   2   5  27     3634.25     3554.64    226.91 o 
   3   5  27     8010.72     7410.97    331.16 o 
   4   5  27      666.62      802.74    142.38 o 
   5   5  27      294.45      103.05    119.17 o 
  -7   6  27     3548.86     4091.11    610.57 o 
  -6   6  27      170.43      603.77    135.42 o 
  -5   6  27     2064.79     2398.22    243.99 o 
  -4   6  27      181.39      117.06     98.21 o 
  -3   6  27    14077.39    14946.02    507.64 o 
  -2   6  27      622.21     1072.20    119.52 o 
  -1   6  27     3530.39     3275.65    207.09 o 
   0   6  27       94.50      167.87     74.00 o 
   1   6  27     7900.40     7669.55    279.34 o 
   2   6  27        2.22      130.40     73.18 o 
   3   6  27      100.80      184.29     80.55 o 
  -4   7  27     5911.58     5372.63    316.24 o 
  -3   7  27      306.52      225.49    199.18 o 
  -2   7  27     2461.26     2383.17    205.41 o 
  -1   7  27     4874.22     4409.25    267.63 o 
   0   7  27      806.63      645.08    120.31 o 
   1   7  27       19.61       53.61    141.76 o 
 -10   0  28    24377.33    24188.69   1620.21 o 
  -8   0  28     4270.46     4134.97    693.82 o 
  -6   0  28    23800.81    25390.14   1489.79 o 
  -4   0  28      582.91      606.30    150.54 o 
  -2   0  28    14750.61    15895.98   1078.72 o 
   0   0  28     1833.48     2349.34    255.10 o 
   2   0  28    29820.98    31820.89   1316.83 o 
   4   0  28     3198.27     2968.76    259.78 o 
   6   0  28    20186.92    20518.12   1108.36 o 
 -10   1  28     2441.76     2950.82    336.36 o 
  -9   1  28      409.61      134.76    164.92 o 
  -8   1  28     6137.33     5798.94    352.33 o 
  -7   1  28     2840.89     3226.28    313.72 o 
  -6   1  28     2059.64     1950.26    248.49 o 
  -5   1  28     2478.25     2401.61    176.49 o 
  -4   1  28    19335.62    20006.63    686.59 o 
  -3   1  28     4322.04     4652.08    313.04 o 
  -2   1  28       93.23      174.52    127.09 o 
  -1   1  28     1809.42     2922.32    212.15 o 
   0   1  28    21204.22    23129.74    571.88 o 
   1   1  28    10656.58    11626.27    388.32 o 
   2   1  28     1282.25     1436.67    209.37 o 
   3   1  28     3428.91     3541.92    241.53 o 
   4   1  28     8728.57     9183.72    352.51 o 
   5   1  28     4219.25     4450.27    274.38 o 
   6   1  28       62.07      195.29    136.36 o 
 -10   2  28     3436.17     2725.32    555.11 o 
  -9   2  28    11148.74    11619.46    809.06 o 
  -8   2  28      175.14      310.11    160.20 o 
  -7   2  28     1860.69     1773.56    204.10 o 
  -6   2  28     4939.45     4463.12    367.54 o 
  -5   2  28    33474.02    34739.61    748.24 o 
  -4   2  28      112.28       25.52     83.83 o 
  -3   2  28     1596.73     1600.22    337.48 o 
  -2   2  28     9003.27     9123.00    590.68 o 
  -1   2  28    17248.40    18720.63    529.73 o 
   0   2  28      565.48     1039.80    146.70 o 
   1   2  28     9923.93    10316.89    420.29 o 
   2   2  28     5006.21     5112.94    289.01 o 
   3   2  28     4375.52     4718.54    282.50 o 
   4   2  28      264.17      363.59    122.75 o 
   5   2  28     7941.48     7830.94    455.38 o 
   6   2  28     2333.68     2575.71    284.92 o 
  -9   3  28      360.47      458.64    180.57 o 
  -8   3  28     2707.95     2415.26    241.04 o 
  -7   3  28    15988.46    16108.56    903.49 o 
  -6   3  28        4.98        0.00    150.70 o 
  -5   3  28     2782.42     2720.53    203.72 o 
  -4   3  28       61.82      417.98    125.83 o 
  -3   3  28    20295.79    22099.65    685.81 o 
  -2   3  28      236.59      184.51    113.87 o 
  -1   3  28     7190.96     7886.26    412.78 o 
   0   3  28       20.58      323.35    119.35 o 
   1   3  28    14789.52    15254.94    452.77 o 
   2   3  28      232.40      168.59    100.41 o 
   3   3  28     4117.83     3935.53    262.14 o 
   4   3  28     1078.60     1271.97    166.48 o 
   5   3  28     8057.59     8007.74    461.37 o 
   6   3  28      852.85      875.63    183.56 o 
  -8   4  28     1777.93     1257.41    185.63 o 
  -7   4  28     3016.55     2523.64    294.75 o 
  -6   4  28     3338.96     3019.12    315.91 o 
  -5   4  28     6717.19     6678.68    364.30 o 
  -4   4  28     1322.91     1238.36    172.34 o 
  -3   4  28     2951.88     2707.56    245.01 o 
  -2   4  28     1161.27     1035.83    151.34 o 
  -1   4  28    13452.00    14168.12    547.27 o 
   0   4  28      326.24      251.48    123.85 o 
   1   4  28     4461.87     4644.02    255.03 o 
   2   4  28     1166.78     1408.00    170.51 o 
   3   4  28     8638.70     9020.91    399.25 o 
   4   4  28       96.32      250.97     98.82 o 
   5   4  28     4322.71     4120.22    276.30 o 
  -7   5  28     6544.67     5355.34    506.59 o 
  -6   5  28     1341.03     1249.72    173.14 o 
  -5   5  28      303.79      326.38    105.40 o 
  -4   5  28     2745.60     2853.53    351.56 o 
  -3   5  28     3334.22     2992.67    215.58 o 
  -2   5  28      559.48      648.65    113.54 o 
  -1   5  28      432.23      402.88     84.49 o 
   0   5  28     2053.56     2220.94    155.40 o 
   1   5  28      492.26      519.63    102.65 o 
   2   5  28       76.85       99.79     84.99 o 
   3   5  28     1292.46     1402.01    154.12 o 
   4   5  28     7005.62     6683.70    324.85 o 
  -6   6  28     3289.64     3251.47    278.09 o 
  -5   6  28        6.84      191.31    105.80 o 
  -4   6  28      759.87      481.92    131.01 o 
  -3   6  28       24.75      170.25    104.61 o 
  -2   6  28    11961.92    12603.63    415.37 o 
  -1   6  28       16.56      398.05     88.57 o 
   0   6  28       55.19      111.65    105.86 o 
   1   6  28       64.79        0.00     70.28 o 
   2   6  28     6596.71     6244.63    276.14 o 
  -3   7  28     4743.04     4770.53    459.74 o 
  -2   7  28     1044.31      953.84    293.49 o 
  -1   7  28      921.06      968.49    182.04 o 
  -9   0  29    20004.35    19811.52   1809.65 o 
  -7   0  29      682.17      473.99    168.01 o 
  -5   0  29    30673.94    32145.35   2206.36 o 
  -3   0  29       83.99      174.05    204.02 o 
  -1   0  29    24494.34    24998.63    871.00 o 
   1   0  29        1.47        0.00    117.59 o 
   3   0  29    25260.74    25994.84    805.98 o 
   5   0  29     2231.76     2478.16    377.80 o 
  -9   1  29     1571.00     1255.96    220.08 o 
  -8   1  29      191.68       37.67    117.30 o 
  -7   1  29    11771.49    12182.91    611.41 o 
  -6   1  29     2356.36     2182.13    302.19 o 
  -5   1  29      325.77      451.63    181.62 o 
  -4   1  29      140.73       21.49    104.20 o 
  -3   1  29    20049.71    20374.00    919.15 o 
  -2   1  29     2076.07     1942.83    281.22 o 
  -1   1  29     2807.74     3240.63    221.09 o 
   0   1  29     1165.77     1881.64    174.52 o 
   1   1  29    14950.50    17221.39    483.86 o 
   2   1  29     5528.79     6102.38    409.98 o 
   3   1  29     3341.31     3719.70    254.26 o 
   4   1  29     3248.85     3733.56    254.34 o 
   5   1  29     8464.82     9062.01    537.05 o 
   6   1  29     1077.77     1177.72    285.40 o 
  -9   2  29     1533.48     1335.14    244.96 o 
  -8   2  29     9183.42     9028.68    596.01 o 
  -7   2  29     1307.85     1192.59    176.41 o 
  -6   2  29     1095.84     1325.22    206.90 o 
  -5   2  29     5131.28     4856.02    264.28 o 
  -4   2  29    20929.02    21881.58    579.24 o 
  -3   2  29     1151.92     1325.82    249.79 o 
  -2   2  29     5113.07     5604.15    575.87 o 
  -1   2  29     4926.15     5481.23    290.64 o 
   0   2  29    13101.61    15028.85    468.31 o 
   1   2  29     1726.25     2150.92    211.42 o 
   2   2  29     1685.83     1853.80    192.74 o 
   3   2  29     3744.23     4213.31    270.91 o 
   4   2  29     7023.29     6885.22    363.54 o 
   5   2  29      963.96      869.85    134.82 o 
  -9   3  29      746.36      510.69    324.20 o 
  -8   3  29      248.90      324.82    140.59 o 
  -7   3  29      326.52      293.70    134.78 o 
  -6   3  29    15468.01    15386.55    852.01 o 
  -5   3  29      551.81      782.26    134.93 o 
  -4   3  29     2746.32     2645.71    237.35 o 
  -3   3  29       70.23        0.00    172.69 o 
  -2   3  29    14386.55    15487.30    589.35 o 
  -1   3  29      123.85      143.97    104.77 o 
   0   3  29     7274.67     7350.88    367.68 o 
   1   3  29       19.39      325.05    143.64 o 
   2   3  29     9853.15    10778.32    432.57 o 
   3   3  29        1.01        0.00    103.18 o 
   4   3  29     7883.35     7738.44    512.24 o 
   5   3  29        1.32       58.55    115.66 o 
  -8   4  29    10240.65     9973.73    503.51 o 
  -7   4  29      257.98       33.04    181.32 o 
  -6   4  29     1740.19     1322.92    226.77 o 
  -5   4  29     3624.43     3671.29    277.13 o 
  -4   4  29     4212.02     4211.54    298.02 o 
  -3   4  29      704.57      557.48    136.32 o 
  -2   4  29     1042.72     1085.02    149.61 o 
  -1   4  29     4136.17     4197.90    241.76 o 
   0   4  29     8929.13     9292.34    468.39 o 
   1   4  29      425.52      406.44    117.30 o 
   2   4  29     5949.23     5823.65    324.26 o 
   3   4  29     2324.36     2574.63    227.30 o 
   4   4  29     7301.14     7007.20    362.83 o 
  -7   5  29     8946.23     6773.33    769.55 o 
  -6   5  29     5632.46     4781.36    489.32 o 
  -5   5  29       69.58        0.00     92.65 o 
  -4   5  29     1085.11     1310.71    183.00 o 
  -3   5  29     7503.88     7013.93    326.60 o 
  -2   5  29     6388.31     6396.07    282.39 o 
  -1   5  29      989.14     1019.83    112.35 o 
   0   5  29      477.16      330.95     84.87 o 
   1   5  29    10997.92    11001.23    365.90 o 
   2   5  29      592.60      454.94     96.56 o 
   3   5  29        9.99       93.73    119.39 o 
  -5   6  29     7575.81     7097.89    412.03 o 
  -4   6  29        3.42      196.72    112.46 o 
  -3   6  29       35.34      219.41    103.03 o 
  -2   6  29       97.64       93.91     90.89 o 
  -1   6  29    11655.17    11528.26    401.99 o 
   0   6  29      149.33      287.41     93.92 o 
   1   6  29      496.71      696.48    160.88 o 
   2   6  29       51.94      183.88    184.20 o 
  -8   0  30    13482.83    14109.98    825.65 o 
  -6   0  30       41.45        0.00    219.25 o 
  -4   0  30    21098.69    20641.56   1363.30 o 
  -2   0  30       61.98      468.24    235.80 o 
   0   0  30    34126.58    37836.38   1105.89 o 
   2   0  30       38.30        0.00    183.16 o 
   4   0  30    15185.96    15843.46    624.46 o 
  -9   1  30     1965.32     2145.59    295.59 o 
  -8   1  30      909.33      749.84    201.61 o 
  -7   1  30      656.00      451.22    169.11 o 
  -6   1  30    17569.72    18581.62    790.77 o 
  -5   1  30      993.01      868.83    161.69 o 
  -4   1  30       19.24       48.03    155.70 o 
  -3   1  30      165.63       85.55    168.61 o 
  -2   1  30    14830.85    15739.89    779.11 o 
  -1   1  30     2897.76     3262.63    225.36 o 
   0   1  30      340.27      669.19    121.27 o 
   1   1  30      791.79     1193.53    170.00 o 
   2   1  30    16432.30    17842.23    697.79 o 
   3   1  30     1016.69     1379.81    173.91 o 
   4   1  30      710.15      610.20    118.13 o 
   5   1  30     4371.91     4096.37    270.36 o 
  -9   2  30       72.55      590.42    292.61 o 
  -8   2  30     3587.74     3348.27    351.26 o 
  -7   2  30     6909.41     6703.23    435.53 o 
  -6   2  30      213.75      215.06    197.43 o 
  -5   2  30     2126.55     2255.30    257.15 o 
  -4   2  30    10509.61    10497.47    484.61 o 
  -3   2  30    10544.92    11673.44    704.68 o 
  -2   2  30      154.63      233.47    120.24 o 
  -1   2  30     2301.59     2879.03    219.40 o 
   0   2  30     6296.66     6836.22    361.48 o 
   1   2  30     9497.35    10428.48    518.88 o 
   2   2  30     1340.44     1409.57    169.57 o 
   3   2  30     1132.36     1406.54    168.21 o 
   4   2  30     2747.96     2950.16    232.55 o 
   5   2  30     4807.05     4818.39    296.48 o 
  -8   3  30      715.40      571.54    150.18 o 
  -7   3  30     1301.61     1185.45    230.85 o 
  -6   3  30        3.38       61.34    102.32 o 
  -5   3  30    11579.73    12359.17    451.17 o 
  -4   3  30     1797.89     1531.09    206.38 o 
  -3   3  30     4359.60     4291.92    306.10 o 
  -2   3  30      218.36      304.33    364.27 o 
  -1   3  30    10221.54    10546.05    622.87 o 
   0   3  30      336.44      280.31    112.96 o 
   1   3  30     5871.66     5874.97    324.18 o 
   2   3  30      387.50      564.57    129.16 o 
   3   3  30     4104.06     3967.93    272.92 o 
   4   3  30      309.42      363.84    147.36 o 
  -7   4  30     6276.30     5242.19    699.18 o 
  -6   4  30       17.95        0.00    136.26 o 
  -5   4  30     1211.89      934.86    165.09 o 
  -4   4  30     7097.07     6993.35    400.74 o 
  -3   4  30     4572.11     4716.59    271.58 o 
  -2   4  30       20.98       11.54     84.96 o 
  -1   4  30     1348.63     1133.25    139.60 o 
   0   4  30     6716.91     7066.15    321.36 o 
   1   4  30     5258.43     5573.91    322.67 o 
   2   4  30      592.27      464.46    114.48 o 
   3   4  30     6365.64     6007.52    336.56 o 
   4   4  30     4351.84     4655.23    301.37 o 
  -6   5  30     7374.96     7076.91   1305.80 o 
  -5   5  30     1957.62     1948.00    218.15 o 
  -4   5  30     1376.04     1290.66    194.99 o 
  -3   5  30     2817.38     2764.46    214.91 o 
  -2   5  30    12772.38    12910.45    407.75 o 
  -1   5  30     3521.19     3443.36    195.87 o 
   0   5  30      931.87     1063.04    122.12 o 
   1   5  30     1213.18     1144.10    131.06 o 
   2   5  30    16816.88    16088.18    512.07 o 
  -4   6  30    17015.51    16356.36    657.19 o 
  -3   6  30      108.50      376.28    127.99 o 
  -2   6  30      576.05      657.85    125.62 o 
  -1   6  30       23.57        0.00    102.21 o 
   0   6  30    11821.13    11420.01    588.24 o 
  -9   0  31      535.18        0.00    272.13 o 
  -7   0  31    10250.69    11053.72   1107.28 o 
  -5   0  31       77.80      211.92    212.58 o 
  -3   0  31    17011.60    18254.10   1254.62 o 
  -1   0  31     1470.38     1469.69    222.85 o 
   1   0  31    23569.07    25880.53   1214.64 o 
   3   0  31     1868.77     1977.21    310.34 o 
  -9   1  31     5445.32     4972.29    695.87 o 
  -8   1  31     1191.78     1244.76    225.26 o 
  -7   1  31      435.82      462.60    172.11 o 
  -6   1  31     3279.62     3121.70    353.82 o 
  -5   1  31    18751.20    20246.62   1181.09 o 
  -4   1  31     2120.75     2210.30    476.16 o 
  -3   1  31      429.92      503.68    189.74 o 
  -2   1  31     1455.18     1955.89    221.44 o 
  -1   1  31    12134.83    13197.68    453.67 o 
   0   1  31     4018.93     4245.74    254.11 o 
   1   1  31       24.51      146.67    130.68 o 
   2   1  31     1902.19     2236.35    253.73 o 
   3   1  31     9430.82    10205.00    723.73 o 
   4   1  31      218.45      362.92    116.63 o 
  -8   2  31      454.10      138.01    172.17 o 
  -7   2  31     3245.60     2735.89    253.68 o 
  -6   2  31     9866.65    10536.21   1040.07 o 
  -5   2  31      185.45      123.92    169.15 o 
  -4   2  31     2959.42     3060.80    372.38 o 
  -3   2  31     6716.20     6403.98    527.37 o 
  -2   2  31     5598.12     5723.22    360.55 o 
  -1   2  31      406.70      661.76    126.54 o 
   0   2  31     8139.29     9375.91    427.74 o 
   1   2  31     2984.29     2868.12    288.53 o 
   2   2  31     1868.51     1984.62    198.20 o 
   3   2  31       59.07      140.89    103.82 o 
   4   2  31     4393.19     4651.20    293.66 o 
  -8   3  31     8186.23     7337.31    863.77 o 
  -7   3  31     1394.53     1192.06    225.53 o 
  -6   3  31     4166.54     4198.25    308.05 o 
  -5   3  31     2070.52     2405.94    424.98 o 
  -4   3  31     9083.37     9510.94    458.91 o 
  -3   3  31      601.15      743.10    177.15 o 
  -2   3  31     5532.54     6212.23    449.02 o 
  -1   3  31       20.13      260.35    149.73 o 
   0   3  31     7304.50     7749.76    565.62 o 
   1   3  31      379.18      460.84    134.03 o 
   2   3  31     4512.85     4724.22    299.85 o 
   3   3  31      848.26     1063.73    162.93 o 
   4   3  31      859.55      851.59    146.94 o 
  -7   4  31     2932.53     2412.90    515.73 o 
  -6   4  31     4225.10     3815.69    371.61 o 
  -5   4  31      751.92      764.52    151.08 o 
  -4   4  31     2529.63     2779.07    253.07 o 
  -3   4  31     2628.97     2581.36    209.64 o 
  -2   4  31     7310.63     7586.52    337.35 o 
  -1   4  31      129.53      313.90     96.86 o 
   0   4  31     1697.89     1677.31    172.27 o 
   1   4  31     8927.69     9196.00    419.81 o 
   2   4  31     2685.69     2888.96    237.72 o 
   3   4  31        1.23        0.00    103.89 o 
  -5   5  31     9122.15     8739.73    501.22 o 
  -4   5  31     1996.77     1999.99    229.81 o 
  -3   5  31     2267.53     2038.36    189.93 o 
  -2   5  31     2335.62     2118.02    155.69 o 
  -1   5  31    10879.25    10843.07    344.97 o 
   0   5  31      774.45      687.24    112.95 o 
   1   5  31      480.45      519.15     98.82 o 
   2   5  31     2447.59     1867.60    193.72 o 
  -8   0  32      129.38      446.49    326.21 o 
  -6   0  32    10634.04    11111.84   1072.50 o 
  -4   0  32     1569.55     1295.90    355.44 o 
  -2   0  32     2796.01     2092.67    277.21 o 
   0   0  32     2195.65     2987.04    313.20 o 
   2   0  32    14534.93    16215.17    962.07 o 
   4   0  32      381.20      718.58    264.59 o 
  -8   1  32     2315.98     1956.65    270.40 o 
  -7   1  32      181.53      483.26    335.44 o 
  -6   1  32      533.30      458.39    194.37 o 
  -5   1  32     1066.29      889.85    259.25 o 
  -4   1  32    10426.33    10959.38    724.74 o 
  -3   1  32      847.60      621.10    254.00 o 
  -2   1  32      138.76      226.59    112.33 o 
  -1   1  32     2732.89     3143.89    244.20 o 
   0   1  32     7195.22     7809.99    346.67 o 
   1   1  32     4100.54     4720.72    364.94 o 
   2   1  32      180.72      403.98    124.22 o 
   3   1  32     3225.91     3451.87    257.13 o 
   4   1  32     5981.85     6200.33    339.05 o 
  -8   2  32       14.01      179.76    210.03 o 
  -7   2  32     1121.83     1109.23    193.01 o 
  -6   2  32     1330.74     1417.03    289.94 o 
  -5   2  32    10508.76    11128.05    937.34 o 
  -4   2  32     1455.17     1343.28    184.71 o 
  -3   2  32     5028.36     5669.05    512.09 o 
  -2   2  32     1223.48     1195.24    152.75 o 
  -1   2  32     5016.72     5021.68    284.45 o 
   0   2  32      571.33      555.73    203.53 o 
   1   2  32     5428.67     6401.33    424.04 o 
   2   2  32      984.22     1038.04    164.02 o 
   3   2  32     2623.76     2528.65    301.25 o 
   4   2  32      247.18      330.67    130.14 o 
  -7   3  32    11649.44    11049.25    574.64 o 
  -6   3  32       46.89       32.23    110.35 o 
  -5   3  32     6147.67     6906.03    628.75 o 
  -4   3  32      317.16      683.35    168.31 o 
  -3   3  32     6517.58     6975.07    405.96 o 
  -2   3  32       28.42        0.00    147.39 o 
  -1   3  32    11133.83    11010.15    485.14 o 
   0   3  32      289.78      408.79    326.35 o 
   1   3  32     4888.78     5170.68    317.85 o 
   2   3  32       99.53      205.17    111.37 o 
   3   3  32     8151.02     7949.82    395.94 o 
  -6   4  32     3298.86     3342.42    453.50 o 
  -5   4  32     3591.30     3086.48    399.73 o 
  -4   4  32     1460.55     1237.42    181.38 o 
  -3   4  32     4347.48     4173.18    268.87 o 
  -2   4  32     2942.18     2913.31    213.71 o 
  -1   4  32     7643.07     8080.39    352.65 o 
   0   4  32        0.31        0.00    139.38 o 
   1   4  32     7426.29     7209.51    376.55 o 
   2   4  32     3197.04     3558.71    330.81 o 
  -4   5  32    10171.00     9613.65    414.82 o 
  -3   5  32     1870.51     1674.28    179.81 o 
  -2   5  32     1437.00     1242.36    137.17 o 
  -1   5  32      903.28     1091.34    123.78 o 
   0   5  32    11075.50    11311.69    413.48 o 
  -7   0  33      570.88      566.66    327.45 o 
  -5   0  33     5556.36     5945.32    771.38 o 
  -3   0  33      212.92      272.48    224.10 o 
  -1   0  33     7636.86     7858.95    509.84 o 
   1   0  33      234.97      890.29    279.67 o 
   3   0  33     3689.99     3665.10    316.88 o 
  -7   1  33     4212.68     4286.40    499.55 o 
  -6   1  33      772.88      620.46    226.73 o 
  -5   1  33       95.23      521.00    188.42 o 
  -4   1  33      313.77      128.03    186.39 o 
  -3   1  33     9746.48    10046.16    670.72 o 
  -2   1  33      772.21      870.11    149.06 o 
  -1   1  33      595.05      646.68    124.85 o 
   0   1  33     2338.20     2858.45    297.54 o 
   1   1  33     7014.50     7590.06    464.62 o 
   2   1  33     2138.95     2065.72    204.54 o 
   3   1  33       43.26        0.00    129.71 o 
  -7   2  33       49.34        0.00    206.29 o 
  -6   2  33     4143.79     4835.83    517.25 o 
  -5   2  33     1586.52     1755.25    332.30 o 
  -4   2  33    10037.44     9863.43    717.89 o 
  -3   2  33      123.00      141.84    151.91 o 
  -2   2  33     5877.47     6639.25    465.82 o 
  -1   2  33     1084.07     1269.31    167.12 o 
   0   2  33     3350.17     4099.68    355.34 o 
   1   2  33       31.66      125.61    198.75 o 
   2   2  33     5420.53     6208.01    348.88 o 
   3   2  33     1585.85     1574.03    190.13 o 
  -6   3  33     9748.17     9769.84    831.00 o 
  -5   3  33      121.88        0.00    255.94 o 
  -4   3  33     6739.82     6365.48    390.04 o 
  -3   3  33     1085.60     1019.75    149.82 o 
  -2   3  33    10036.15    10456.90    484.07 o 
  -1   3  33     1624.73     1674.40    206.65 o 
   0   3  33     9676.32    10352.91    549.39 o 
   1   3  33      307.30      428.85    128.58 o 
   2   3  33     8186.99     8553.69    411.54 o 
  -5   4  33     3741.72     3148.50    412.59 o 
  -4   4  33     4736.05     3950.88    321.29 o 
  -3   4  33       49.66      225.04    109.38 o 
  -2   4  33     4580.31     4304.62    264.32 o 
  -1   4  33     2706.41     3285.85    231.82 o 
   0   4  33     8303.50     8351.94    411.07 o 
   1   4  33       61.24       58.08    107.54 o 
  -6   0  34     1861.35     3179.63    617.05 o 
  -4   0  34     9854.81    10078.65   1000.84 o 
  -2   0  34     1413.74     1271.16    268.53 o 
   0   0  34    17783.00    18795.81   1067.57 o 
   2   0  34      394.22      483.01    235.22 o 
  -7   1  34      478.22      299.63    186.37 o 
  -6   1  34     8231.28     8863.14    704.95 o 
  -5   1  34     1438.39     1245.29    313.92 o 
  -4   1  34      102.88       68.50    145.85 o 
  -3   1  34      308.93      523.49    204.44 o 
  -2   1  34     5541.37     5673.58    317.86 o 
  -1   1  34     2625.98     2869.88    229.24 o 
   0   1  34      352.09      612.43    167.08 o 
   1   1  34     1661.39     2278.94    337.51 o 
   2   1  34     4569.44     4817.26    318.46 o 
   3   1  34      223.81       95.46    161.96 o 
  -6   2  34      541.70      355.81    576.25 o 
  -5   2  34     9068.69     8517.67    688.91 o 
  -4   2  34     2574.19     2598.37    372.63 o 
  -3   2  34     6551.07     6831.82    425.79 o 
  -2   2  34      117.40      300.55    123.09 o 
  -1   2  34     5649.45     6203.97    474.68 o 
   0   2  34      786.09     1063.54    217.76 o 
   1   2  34     4350.79     4677.69    308.86 o 
   2   2  34       77.93      197.04    114.73 o 
  -5   3  34     9701.83     9505.23    737.20 o 
  -4   3  34        1.07        0.00    220.83 o 
  -3   3  34     3565.86     3397.95    305.75 o 
  -2   3  34        0.37       68.22    109.81 o 
  -1   3  34     5986.16     6301.00    373.54 o 
   0   3  34     1379.64     1318.57    225.59 o 
   1   3  34     4854.31     5349.03    332.32 o 
  -4   4  34     3588.82     3237.47    296.88 o 
  -3   4  34     5863.37     5621.23    321.65 o 
  -2   4  34      992.83      990.47    148.88 o 
  -1   4  34     1842.27     1894.83    201.49 o 
  -5   0  35     1321.28     1353.31    422.92 o 
  -3   0  35    10218.35    10027.66    973.61 o 
  -1   0  35      986.71      925.17    189.90 o 
   1   0  35    19446.38    22384.27   1199.52 o 
  -6   1  35     1480.40     1312.10    307.84 o 
  -5   1  35    10114.86    10800.56    759.02 o 
  -4   1  35     2378.24     2378.66    354.43 o 
  -3   1  35      206.10      357.11    182.50 o 
  -2   1  35      854.81     1120.76    163.11 o 
  -1   1  35     6012.29     6649.27    388.30 o 
   0   1  35     1653.50     2297.18    283.64 o 
   1   1  35       16.69       99.46    159.55 o 
   2   1  35     1615.74     1661.98    334.96 o 
  -5   2  35       45.65        0.00    178.20 o 
  -4   2  35     6315.57     6051.42    563.71 o 
  -3   2  35     3483.98     3298.18    310.52 o 
  -2   2  35     2563.96     2476.57    220.30 o 
  -1   2  35       50.68       69.78    110.13 o 
   0   2  35     5240.12     6080.81    434.22 o 
   1   2  35     1044.95     1139.92    208.83 o 
  -4   3  35     3562.53     3509.74    450.35 o 
  -3   3  35      753.64      610.69    163.45 o 
  -2   3  35     3431.56     3412.00    294.31 o 
  -1   3  35        0.84      303.60    159.37 o 
   0   3  35     1873.79     2024.06    260.33 o 
  -4   0  36     1495.87     1863.27    480.14 o 
  -2   0  36     9780.22     9907.10    615.25 o 
  -5   1  36     1080.34      808.71    242.19 o 
  -4   1  36    11709.12    12009.34    792.24 o 
  -3   1  36      509.80      517.70    159.18 o 
  -2   1  36       10.43      148.28    103.81 o 
  -1   1  36     2422.90     2818.80    474.29 o 
   0   1  36     9531.28    11635.39    856.20 o 
  -4   2  36      107.58      202.38    248.67 o 
  -3   2  36     5173.62     5536.34    448.58 o 
  -2   2  36     2307.26     2233.39    253.72 o 
  -1   2  36       91.35      548.39    236.12 o 
  -3   0  37     1598.12     1374.03    396.27 o 
                                                 
